# Supplementary material for: SNAIL1-mediated downregulation of FOXA proteins facilitates the inactivation of transcriptional enhancer elements at key epithelial genes in colorectal cancer cells
Source: PLoS Genet. 2017 Nov 20;13(11):e1007109. doi: 10.1371/journal.pgen.1007109 (PMC5714381; doi:10.1371/journal.pgen.1007109)
Supplement: S3 Table — (XLSX) [file pgen.1007109.s019.xlsx]

## Sheet: KO vs control
S3 Table: List of genes showing significantly different expression (adj. p-value <0.05) in FOXA1 knockout clones versus parental/wild-type cells
Entrez ID	log fold change	Average expression	p-value	adj. p-value	Gene symbol	Gene name
3853	5.78261	9.44377	2.20933e-20	4.36829e-16	KRT6A	keratin 6A
8728	3.40481	8.67386	4.15517e-17	4.1078e-13	ADAM19	ADAM metallopeptidase domain 19
7033	-4.54158	11.1226	1.50804e-16	5.96341e-13	TFF3	trefoil factor 3
8857	-3.60184	8.39693	1.13625e-16	5.96341e-13	FCGBP	Fc fragment of IgG binding protein
7102	-3.60074	8.35932	1.22313e-16	5.96341e-13	TSPAN7	tetraspanin 7
3158	-4.90783	9.23208	2.1334e-16	7.03028e-13	HMGCS2	3-hydroxy-3-methylglutaryl-CoA synthase 2
970	-3.159	8.68721	2.5888e-16	7.31225e-13	CD70	CD70 molecule
10551	-4.76299	11.0139	3.60664e-16	7.54788e-13	AGR2	anterior gradient 2, protein disulphide isomerase family member
27345	2.65682	7.9878	3.36e-16	7.54788e-13	KCNMB4	potassium calcium-activated channel subfamily M regulatory beta subunit 4
858	3.05089	8.47304	3.81746e-16	7.54788e-13	CAV2	caveolin 2
4622	-2.70804	8.12986	9.64998e-16	1.73454e-12	MYH4	myosin heavy chain 4
94240	1.86112	7.85668	1.45431e-15	2.39622e-12	EPSTI1	epithelial stromal interaction 1
3880	2.54295	12.3108	1.9153e-15	2.91302e-12	KRT19	keratin 19
283	-3.0158	8.41179	2.41268e-15	3.40739e-12	ANG	angiogenin
286887	3.61847	8.37434	4.57819e-15	6.03466e-12	KRT6C	keratin 6C
3815	-1.93844	7.59136	5.57835e-15	6.89344e-12	KIT	KIT proto-oncogene receptor tyrosine kinase
3854	1.98558	7.52777	7.38843e-15	8.59318e-12	KRT6B	keratin 6B
6549	-2.12052	7.98571	8.71068e-15	9.5682e-12	SLC9A2	solute carrier family 9 member A2
387496	-1.78754	8.09811	9.36542e-15	9.74595e-12	RASL11A	RAS like family 11 member A
155465	-2.8726	8.25186	1.09897e-14	1.03074e-11	AGR3	anterior gradient 3, protein disulphide isomerase family member
3248	2.50031	8.80413	1.14688e-14	1.03074e-11	HPGD	hydroxyprostaglandin dehydrogenase 15-(NAD)
301	5.26823	11.1411	1.04955e-14	1.03074e-11	ANXA1	annexin A1
83998	-3.94966	8.60634	1.66897e-14	1.43474e-11	REG4	regenerating family member 4
5284	-4.76614	9.15249	3.48536e-14	2.87135e-11	PIGR	polymeric immunoglobulin receptor
1009	3.0416	8.6258	3.63562e-14	2.87534e-11	CDH11	cadherin 11
10788	-1.81649	7.52855	5.09963e-14	3.87807e-11	IQGAP2	IQ motif containing GTPase activating protein 2
6282	3.01715	11.016	7.10386e-14	5.16976e-11	S100A11	S100 calcium binding protein A11
857	3.53757	8.38495	7.32112e-14	5.16976e-11	CAV1	caveolin 1
2984	-2.4781	7.9559	7.82774e-14	5.3369e-11	GUCY2C	guanylate cyclase 2C
90865	-2.2861	7.99141	1.56927e-13	1.03426e-10	IL33	interleukin 33
6252	-2.32304	7.92736	2.02759e-13	1.29321e-10	RTN1	reticulon 1
145447	1.74973	10.2644	2.53032e-13	1.51581e-10	ABHD12B	abhydrolase domain containing 12B
7035	1.89613	8.09435	2.59474e-13	1.51581e-10	TFPI	tissue factor pathway inhibitor
652	1.97108	12.3347	2.60659e-13	1.51581e-10	BMP4	bone morphogenetic protein 4
6920	-2.79159	8.45483	3.11136e-13	1.70883e-10	TCEA3	transcription elongation factor A3
6513	2.10731	10.2746	3.03565e-13	1.70883e-10	SLC2A1	solute carrier family 2 member 1
3914	1.36608	7.66684	3.37537e-13	1.80372e-10	LAMB3	laminin subunit beta 3
140685	1.91349	7.578	4.37248e-13	2.27507e-10	ZBTB46	zinc finger and BTB domain containing 46
7031	-3.03733	8.12154	4.59652e-13	2.33032e-10	TFF1	trefoil factor 1
53947	3.52309	8.28571	4.91731e-13	2.43063e-10	A4GALT	alpha 1,4-galactosyltransferase (P blood group)
7466	2.07282	9.89771	5.64227e-13	2.72095e-10	WFS1	wolframin ER transmembrane glycoprotein
7039	2.29879	7.93496	5.88897e-13	2.7723e-10	TGFA	transforming growth factor alpha
2152	1.95272	8.04406	6.16595e-13	2.83519e-10	F3	coagulation factor III, tissue factor
131177	-2.13552	7.755	7.23548e-13	3.17911e-10	FAM3D	family with sequence similarity 3 member D
6457	3.67099	8.46089	7.16338e-13	3.17911e-10	SH3GL3	SH3 domain containing GRB2 like 3, endophilin A3
3872	1.62517	7.50983	8.22068e-13	3.53346e-10	KRT17	keratin 17
306	2.25931	9.17439	9.37038e-13	3.94194e-10	ANXA3	annexin A3
6281	3.47349	11.8841	1.07449e-12	4.42599e-10	S100A10	S100 calcium binding protein A10
5729	-1.4492	7.27279	1.29372e-12	5.08781e-10	PTGDR	prostaglandin D2 receptor
11221	1.43973	7.56968	1.30147e-12	5.08781e-10	DUSP10	dual specificity phosphatase 10
259217	3.56687	9.22426	1.31235e-12	5.08781e-10	HSPA12A	heat shock protein family A (Hsp70) member 12A
285704	-1.53741	9.13482	1.8503e-12	7.0354e-10	RGMB	repulsive guidance molecule family member b
10544	-1.67688	7.9859	2.00113e-12	7.46536e-10	PROCR	protein C receptor
440603	1.74922	7.62573	2.6324e-12	9.46326e-10	BCL2L15	BCL2 like 15
652995	1.8508	9.8945	2.61492e-12	9.46326e-10	UCA1	urothelial cancer associated 1 (non-protein coding)
6196	1.21977	8.29941	2.8024e-12	9.89446e-10	RPS6KA2	ribosomal protein S6 kinase A2
57535	-2.76588	8.12896	2.93224e-12	9.99589e-10	KIAA1324	KIAA1324
4069	5.62621	9.97538	2.91144e-12	9.99589e-10	LYZ	lysozyme
5165	1.6374	9.56618	3.58021e-12	1.19979e-09	PDK3	pyruvate dehydrogenase kinase 3
10753	-1.65528	7.7442	3.78965e-12	1.24881e-09	CAPN9	calpain 9
6591	1.2934	7.12393	4.02469e-12	1.30453e-09	SNAI2	snail family transcriptional repressor 2
1902	1.28959	7.30192	4.38675e-12	1.39895e-09	LPAR1	lysophosphatidic acid receptor 1
2051	1.84546	7.52337	5.46721e-12	1.68903e-09	EPHB6	EPH receptor B6
9022	2.14318	8.3095	5.46196e-12	1.68903e-09	CLIC3	chloride intracellular channel 3
8061	1.74881	8.1729	6.05829e-12	1.84284e-09	FOSL1	FOS like 1, AP-1 transcription factor subunit
10232	3.0313	10.3328	6.47559e-12	1.93993e-09	MSLN	mesothelin
1644	-2.62154	8.20038	7.19528e-12	2.12336e-09	DDC	dopa decarboxylase
79083	-1.9016	7.82245	7.30509e-12	2.12406e-09	MLPH	melanophilin
3856	1.77947	11.269	1.04728e-11	3.001e-09	KRT8	keratin 8
25805	4.58451	10.9151	1.09656e-11	3.09731e-09	BAMBI	BMP and activin membrane bound inhibitor
43849	-2.294	8.2518	1.13575e-11	3.15839e-09	KLK12	kallikrein related peptidase 12
3868	1.12493	7.15846	1.15013e-11	3.15839e-09	KRT16	keratin 16
7076	1.59798	11.7887	1.21807e-11	3.29914e-09	TIMP1	TIMP metallopeptidase inhibitor 1
9060	-2.19145	8.64553	1.30551e-11	3.44937e-09	PAPSS2	3'-phosphoadenosine 5'-phosphosulfate synthase 2
644945	1.29151	7.21703	1.32462e-11	3.44937e-09	KRT16P3	keratin 16 pseudogene 3
26	2.63556	8.48024	1.32588e-11	3.44937e-09	AOC1	amine oxidase, copper containing 1
8476	1.17837	8.51697	1.35712e-11	3.48479e-09	CDC42BPA	CDC42 binding protein kinase alpha
397	1.49737	9.96541	1.3966e-11	3.54019e-09	ARHGDIB	Rho GDP dissociation inhibitor beta
3958	-1.46735	9.775	1.64311e-11	4.11236e-09	LGALS3	galectin 3
1030	1.17731	7.16166	1.83518e-11	4.53564e-09	CDKN2B	cyclin dependent kinase inhibitor 2B
1808	1.33171	12.3611	1.91227e-11	4.66783e-09	DPYSL2	dihydropyrimidinase like 2
2348	1.93434	7.53403	1.94175e-11	4.68198e-09	FOLR1	folate receptor 1
283229	-1.10461	9.61938	1.97026e-11	4.69348e-09	CRACR2B	calcium release activated channel regulator 2B
55808	-2.48192	8.4168	2.02045e-11	4.75575e-09	ST6GALNAC1	ST6 N-acetylgalactosaminide alpha-2,6-sialyltransferase 1
230	-1.43608	10.2443	2.10884e-11	4.90542e-09	ALDOC	aldolase, fructose-bisphosphate C
118663	1.54843	7.8286	2.2285e-11	5.07571e-09	BTBD16	BTB domain containing 16
2852	1.5713	10.1004	2.2334e-11	5.07571e-09	GPER1	G protein-coupled estrogen receptor 1
10913	2.71039	8.13565	2.50802e-11	5.63507e-09	EDAR	ectodysplasin A receptor
131566	2.27044	9.97019	2.54737e-11	5.65918e-09	DCBLD2	discoidin, CUB and LCCL domain containing 2
7425	-1.86928	8.34119	2.73659e-11	6.01198e-09	VGF	VGF nerve growth factor inducible
157285	1.47232	9.75375	2.77889e-11	6.03783e-09	PRAG1	PEAK1 related kinase activating pseudokinase 1
64073	1.24527	10.6315	2.89725e-11	6.15961e-09	C19orf33	chromosome 19 open reading frame 33
8631	2.59897	7.90993	2.87006e-11	6.15961e-09	SKAP1	src kinase associated phosphoprotein 1
4128	-2.72753	8.16274	3.00275e-11	6.31599e-09	MAOA	monoamine oxidase A
8735	-2.42694	8.24678	3.07453e-11	6.3989e-09	MYH13	myosin heavy chain 13
5493	1.09977	7.69829	3.75443e-11	7.73255e-09	PPL	periplakin
53336	1.15419	7.17136	3.8178e-11	7.78201e-09	CPXCR1	CPX chromosome region, candidate 1
22822	1.84496	12.1173	3.88993e-11	7.84813e-09	PHLDA1	pleckstrin homology like domain family A member 1
5270	-1.55623	10.261	3.94758e-11	7.88399e-09	SERPINE2	serpin family E member 2
3169	0.964885	10.8869	4.43944e-11	8.77767e-09	FOXA1	forkhead box A1
6001	-1.14168	9.13458	4.88208e-11	9.55727e-09	RGS10	regulator of G-protein signaling 10
150244	-0.959118	7.1094	7.34601e-11	1.42397e-08	ZDHHC8P1	zinc finger DHHC-type containing 8 pseudogene 1
5315	1.19754	10.8751	8.0163e-11	1.53882e-08	PKM	pyruvate kinase, muscle
113878	1.1874	9.53416	1.0132e-10	1.90791e-08	DTX2	deltex E3 ubiquitin ligase 2
57636	1.52861	7.78035	1.00947e-10	1.90791e-08	ARHGAP23	Rho GTPase activating protein 23
7053	1.37585	7.54938	1.02998e-10	1.92121e-08	TGM3	transglutaminase 3
51390	1.59102	10.0874	1.1046e-10	2.04113e-08	AIG1	androgen induced 1
5522	1.02138	7.07407	1.13723e-10	2.08197e-08	PPP2R2C	protein phosphatase 2 regulatory subunit Bgamma
201501	1.26771	7.27801	1.15384e-10	2.09301e-08	ZBTB7C	zinc finger and BTB domain containing 7C
4664	1.31165	9.2425	1.18664e-10	2.13293e-08	NAB1	NGFI-A binding protein 1
55714	1.39286	9.25429	1.22167e-10	2.1761e-08	TENM3	teneurin transmembrane protein 3
54997	-1.61149	10.4311	1.4416e-10	2.54494e-08	TESC	tescalcin
598	1.62035	11.0243	1.45759e-10	2.55039e-08	BCL2L1	BCL2 like 1
84666	-1.89134	7.74084	1.47929e-10	2.56566e-08	RETNLB	resistin like beta
402415	-1.19104	7.46255	1.62197e-10	2.78866e-08	XKRX	XK related, X-linked
124220	-1.4756	7.60577	1.69164e-10	2.88338e-08	ZG16B	zymogen granule protein 16B
22927	1.03575	8.64098	1.88897e-10	3.1922e-08	HABP4	hyaluronan binding protein 4
2296	1.74689	7.86	1.93635e-10	3.24454e-08	FOXC1	forkhead box C1
9066	3.38618	8.84878	1.96695e-10	3.26811e-08	SYT7	synaptotagmin 7
2706	1.1339	10.7684	2.03361e-10	3.32302e-08	GJB2	gap junction protein beta 2
8507	1.94685	8.72815	2.02896e-10	3.32302e-08	ENC1	ectodermal-neural cortex 1
619279	1.20987	7.24107	2.25064e-10	3.64752e-08	ZNF704	zinc finger protein 704
25803	-0.915728	7.00299	2.40648e-10	3.86837e-08	SPDEF	SAM pointed domain containing ETS transcription factor
115353	0.897921	10.5983	2.49414e-10	3.97694e-08	LRRC42	leucine rich repeat containing 42
2171	-1.56307	9.40187	2.53155e-10	4.00431e-08	FABP5	fatty acid binding protein 5
6274	1.84482	7.66992	2.61422e-10	4.10225e-08	S100A3	S100 calcium binding protein A3
11182	-1.22214	7.84767	2.86513e-10	4.46058e-08	SLC2A6	solute carrier family 2 member 6
9792	0.964703	9.55579	2.9578e-10	4.54835e-08	SERTAD2	SERTA domain containing 2
4907	2.2969	8.89706	2.96752e-10	4.54835e-08	NT5E	5'-nucleotidase ecto
10365	1.39922	10.1921	3.01912e-10	4.59186e-08	KLF2	Kruppel like factor 2
6520	0.987069	11.3811	3.2069e-10	4.84022e-08	SLC3A2	solute carrier family 3 member 2
860	1.80241	7.42929	3.32404e-10	4.979e-08	RUNX2	runt related transcription factor 2
57016	-2.77228	9.08441	3.76214e-10	5.59287e-08	AKR1B10	aldo-keto reductase family 1 member B10
3816	-0.952054	7.24294	4.04146e-10	5.95016e-08	KLK1	kallikrein 1
144402	0.804358	6.8992	4.08021e-10	5.95016e-08	CPNE8	copine 8
3429	1.88328	10.2533	4.09276e-10	5.95016e-08	IFI27	interferon alpha inducible protein 27
2650	1.36497	7.25429	4.25318e-10	6.09376e-08	GCNT1	glucosaminyl (N-acetyl) transferase 1, core 2
5066	1.82155	11.5306	4.23208e-10	6.09376e-08	PAM	peptidylglycine alpha-amidating monooxygenase
1152	-1.77037	9.87448	4.36898e-10	6.21464e-08	CKB	creatine kinase B
1824	1.54177	10.8114	4.47508e-10	6.32009e-08	DSC2	desmocollin 2
10079	1.12007	10.0404	5.01278e-10	6.97977e-08	ATP9A	ATPase phospholipid transporting 9A (putative)
144501	1.38113	7.91587	4.9836e-10	6.97977e-08	KRT80	keratin 80
1647	0.923342	9.40421	5.11076e-10	7.05793e-08	GADD45A	growth arrest and DNA damage inducible alpha
155382	1.07292	7.93986	5.14031e-10	7.05793e-08	VPS37D	VPS37D, ESCRT-I subunit
9759	1.10029	8.1768	5.56013e-10	7.58172e-08	HDAC4	histone deacetylase 4
5962	2.51263	7.94167	5.60945e-10	7.59658e-08	RDX	radixin
5243	-2.05462	8.9431	5.80747e-10	7.60566e-08	ABCB1	ATP binding cassette subfamily B member 1
1396	-1.88766	10.8545	5.79058e-10	7.60566e-08	CRIP1	cysteine rich protein 1
56961	-1.31339	7.36226	5.75055e-10	7.60566e-08	SHD	Src homology 2 domain containing transforming protein D
51646	1.00318	8.77582	5.80849e-10	7.60566e-08	YPEL5	yippee like 5
5879	1.36208	8.50415	5.72799e-10	7.60566e-08	RAC1	ras-related C3 botulinum toxin substrate 1 (rho family, small GTP binding protein Rac1)
27147	-1.25047	7.57418	6.04523e-10	7.86357e-08	DENND2A	DENN domain containing 2A
6275	3.42109	11.7425	6.08931e-10	7.86914e-08	S100A4	S100 calcium binding protein A4
9644	-1.62607	7.65023	6.33784e-10	8.13712e-08	SH3PXD2A	SH3 and PX domains 2A
6035	2.26944	9.95529	6.74866e-10	8.60868e-08	RNASE1	ribonuclease A family member 1, pancreatic
9153	-2.97814	8.18013	6.80315e-10	8.62256e-08	SLC28A2	solute carrier family 28 member 2
3394	-3.29632	9.1147	7.33613e-10	9.20253e-08	IRF8	interferon regulatory factor 8
5445	1.0954	11.2286	7.35383e-10	9.20253e-08	PON2	paraoxonase 2
8412	1.17038	7.97141	7.51056e-10	9.33954e-08	BCAR3	breast cancer anti-estrogen resistance 3
10650	-1.01082	7.88995	7.74575e-10	9.45777e-08	PRELID3A	PRELI domain containing 3A
2014	1.05949	7.85897	7.74913e-10	9.45777e-08	EMP3	epithelial membrane protein 3
200958	1.11657	7.3002	7.70983e-10	9.45777e-08	MUC20	mucin 20, cell surface associated
1201	-1.21473	8.30313	8.53904e-10	1.03579e-07	CLN3	CLN3, battenin
195827	1.23632	7.44785	9.02584e-10	1.08816e-07	AAED1	AhpC/TSA antioxidant enzyme domain containing 1
9914	-1.40462	7.65303	9.17381e-10	1.0993e-07	ATP2C2	ATPase secretory pathway Ca2+ transporting 2
7133	1.44928	8.88936	9.87632e-10	1.17635e-07	TNFRSF1B	TNF receptor superfamily member 1B
55365	0.940651	7.20133	1.00746e-09	1.19279e-07	TMEM176A	transmembrane protein 176A
200634	-1.21037	9.84653	1.02053e-09	1.19396e-07	KRTCAP3	keratinocyte associated protein 3
595	0.797447	12.3821	1.01484e-09	1.19396e-07	CCND1	cyclin D1
59353	-1.77483	7.65399	1.02881e-09	1.19657e-07	TMEM35A	transmembrane protein 35A
6273	1.08848	7.13175	1.07053e-09	1.23781e-07	S100A2	S100 calcium binding protein A2
29103	1.16394	9.60638	1.08849e-09	1.25126e-07	DNAJC15	DnaJ heat shock protein family (Hsp40) member C15
9590	1.7431	7.49406	1.1191e-09	1.27901e-07	AKAP12	A-kinase anchoring protein 12
113146	1.25885	7.21522	1.1392e-09	1.2945e-07	AHNAK2	AHNAK nucleoprotein 2
143503	-2.11333	7.56738	1.17773e-09	1.33063e-07	OR51E1	olfactory receptor family 51 subfamily E member 1
147495	4.7523	9.34674	1.19255e-09	1.33972e-07	APCDD1	APC down-regulated 1
256586	-1.38126	9.04013	1.21552e-09	1.35781e-07	LYSMD2	LysM domain containing 2
4071	-1.36289	9.75829	1.28352e-09	1.42572e-07	TM4SF1	transmembrane 4 L six family member 1
10090	-1.69618	7.68107	1.35381e-09	1.49539e-07	UST	uronyl 2-sulfotransferase
2118	-1.40479	8.77114	1.37518e-09	1.50686e-07	ETV4	ETS variant 4
10469	-0.763979	8.77884	1.37944e-09	1.50686e-07	TIMM44	translocase of inner mitochondrial membrane 44
864	0.88123	7.34163	1.42358e-09	1.54654e-07	RUNX3	runt related transcription factor 3
54923	1.03467	10.7592	1.445e-09	1.56123e-07	LIME1	Lck interacting transmembrane adaptor 1
50861	3.60848	10.133	1.48442e-09	1.59511e-07	STMN3	stathmin 3
771	-2.89542	8.822	1.63443e-09	1.74681e-07	CA12	carbonic anhydrase 12
7077	1.03905	7.43643	1.66034e-09	1.76496e-07	TIMP2	TIMP metallopeptidase inhibitor 2
3171	-1.58203	7.56759	1.7319e-09	1.83118e-07	FOXA3	forkhead box A3
55973	0.983887	8.45678	1.75049e-09	1.841e-07	BCAP29	B-cell receptor associated protein 29
837	0.999722	9.84831	1.82123e-09	1.90526e-07	CASP4	caspase 4
6649	-1.13005	7.30631	1.85819e-09	1.93369e-07	SOD3	superoxide dismutase 3
1652	-0.878148	12.2869	1.8732e-09	1.93911e-07	DDT	D-dopachrome tautomerase
5919	1.996	7.55079	1.93191e-09	1.98946e-07	RARRES2	retinoic acid receptor responder 2
140462	-1.04773	7.40793	1.94583e-09	1.99342e-07	ASB9	ankyrin repeat and SOCS box containing 9
2254	1.9241	7.7602	2.01963e-09	2.05836e-07	FGF9	fibroblast growth factor 9
26509	1.76632	9.01274	2.04558e-09	2.07412e-07	MYOF	myoferlin
302	0.763248	13.6411	2.13707e-09	2.15583e-07	ANXA2	annexin A2
1671	-3.5686	8.65741	2.21517e-09	2.21361e-07	DEFA6	defensin alpha 6
4583	-0.995132	7.33056	2.21674e-09	2.21361e-07	MUC2	mucin 2, oligomeric mucus/gel-forming
7088	1.69503	7.81544	2.35541e-09	2.34026e-07	TLE1	transducin like enhancer of split 1
79413	1.54719	7.24777	2.47969e-09	2.45142e-07	ZBED2	zinc finger BED-type containing 2
653808	-2.09185	7.60926	2.50745e-09	2.45432e-07	ZG16	zymogen granule protein 16
23767	1.5649	7.59736	2.50544e-09	2.45432e-07	FLRT3	fibronectin leucine rich transmembrane protein 3
928	0.912843	11.2244	2.77578e-09	2.70359e-07	CD9	CD9 molecule
55240	-0.723914	8.4486	2.89059e-09	2.78794e-07	STEAP3	STEAP3 metalloreductase
6494	0.744764	8.17585	2.88598e-09	2.78794e-07	SIPA1	signal-induced proliferation-associated 1
929	-1.09563	7.52284	3.02141e-09	2.89997e-07	CD14	CD14 molecule
26227	-2.74566	11.113	3.15158e-09	3.01029e-07	PHGDH	phosphoglycerate dehydrogenase
3371	1.084	7.31404	3.17061e-09	3.01391e-07	TNC	tenascin C
728655	-1.57048	12.087	3.26809e-09	3.09171e-07	HULC	hepatocellular carcinoma up-regulated long non-coding RNA
54491	-1.12341	7.50249	3.40191e-09	3.20298e-07	FAM105A	family with sequence similarity 105 member A
80201	2.27435	8.56037	3.55509e-09	3.33134e-07	HKDC1	hexokinase domain containing 1
203427	-1.32468	7.55804	3.64894e-09	3.40315e-07	SLC25A43	solute carrier family 25 member 43
8879	0.88949	7.9854	3.68056e-09	3.41652e-07	SGPL1	sphingosine-1-phosphate lyase 1
51660	1.1781	9.89757	3.72689e-09	3.44337e-07	MPC1	mitochondrial pyruvate carrier 1
10559	0.951511	9.86992	3.81544e-09	3.50879e-07	SLC35A1	solute carrier family 35 member A1
1832	1.09187	9.17548	3.85072e-09	3.52484e-07	DSP	desmoplakin
4240	1.67402	8.55417	3.96837e-09	3.61579e-07	MFGE8	milk fat globule-EGF factor 8 protein
725	1.43202	7.41106	4.04089e-09	3.66498e-07	C4BPB	complement component 4 binding protein beta
154091	1.24856	7.31295	4.06104e-09	3.66644e-07	SLC2A12	solute carrier family 2 member 12
8870	0.684024	11.0683	4.23074e-09	3.78551e-07	IER3	immediate early response 3
10124	1.37319	9.16793	4.23122e-09	3.78551e-07	ARL4A	ADP ribosylation factor like GTPase 4A
83638	1.09645	8.17448	4.34705e-09	3.87161e-07	C11orf68	chromosome 11 open reading frame 68
57149	0.75942	10.9135	4.53709e-09	4.02275e-07	LYRM1	LYR motif containing 1
80115	-1.38413	7.72792	4.60699e-09	4.06649e-07	BAIAP2L2	BAI1 associated protein 2 like 2
3397	1.7968	11.5234	4.6841e-09	4.11618e-07	ID1	inhibitor of DNA binding 1, HLH protein
171546	-0.775897	8.1272	4.86892e-09	4.25966e-07	SPTSSA	serine palmitoyltransferase small subunit A
339324	0.782772	7.97416	4.93216e-09	4.29597e-07	ZNF260	zinc finger protein 260
3667	0.962998	7.8362	4.9682e-09	4.30839e-07	IRS1	insulin receptor substrate 1
54842	0.635314	9.07576	5.01706e-09	4.33176e-07	MFSD6	major facilitator superfamily domain containing 6
4897	-0.887396	7.07052	5.16724e-09	4.4228e-07	NRCAM	neuronal cell adhesion molecule
127534	0.657798	6.96439	5.15546e-09	4.4228e-07	GJB4	gap junction protein beta 4
84532	-1.06241	7.31828	5.22408e-09	4.45218e-07	ACSS1	acyl-CoA synthetase short-chain family member 1
79782	-0.734656	6.888	5.24704e-09	4.45255e-07	LRRC31	leucine rich repeat containing 31
1028	1.18689	7.57724	5.38011e-09	4.54596e-07	CDKN1C	cyclin dependent kinase inhibitor 1C
5330	-0.664903	6.88246	5.46644e-09	4.59925e-07	PLCB2	phospholipase C beta 2
9235	-1.57909	9.01172	5.67842e-09	4.71738e-07	IL32	interleukin 32
51252	1.28034	7.64175	5.63445e-09	4.71738e-07	FAM178B	family with sequence similarity 178 member B
54345	2.43922	7.87054	5.66165e-09	4.71738e-07	SOX18	SRY-box 18
1969	1.03113	7.85233	5.76014e-09	4.76525e-07	EPHA2	EPH receptor A2
55572	-0.726395	10.3286	5.95516e-09	4.90606e-07	FOXRED1	FAD dependent oxidoreductase domain containing 1
3875	1.51921	12.201	6.16175e-09	5.05519e-07	KRT18	keratin 18
204	-0.91587	10.1746	6.50945e-09	5.31838e-07	AK2	adenylate kinase 2
7079	-0.976279	7.37399	6.56749e-09	5.34372e-07	TIMP4	TIMP metallopeptidase inhibitor 4
6286	-2.98827	11.2667	6.85608e-09	5.55567e-07	S100P	S100 calcium binding protein P
145741	-0.873218	7.0408	7.0779e-09	5.71201e-07	C2CD4A	C2 calcium dependent domain containing 4A
8660	-1.20694	8.82826	7.11452e-09	5.71822e-07	IRS2	insulin receptor substrate 2
1893	1.5495	8.16007	7.16019e-09	5.73163e-07	ECM1	extracellular matrix protein 1
3691	1.62617	8.27213	7.22428e-09	5.75962e-07	ITGB4	integrin subunit beta 4
81619	0.881006	8.66998	7.35135e-09	5.83738e-07	TSPAN14	tetraspanin 14
10451	-1.46692	7.92926	7.53006e-09	5.93165e-07	VAV3	vav guanine nucleotide exchange factor 3
25976	1.15427	9.7096	7.52745e-09	5.93165e-07	TIPARP	TCDD inducible poly(ADP-ribose) polymerase
312	-0.977203	7.02818	7.6199e-09	5.9786e-07	ANXA13	annexin A13
10712	-0.643029	10.7017	7.79582e-09	6.09245e-07	FAM189B	family with sequence similarity 189 member B
54918	0.901109	10.1885	7.89185e-09	6.14321e-07	CMTM6	CKLF like MARVEL transmembrane domain containing 6
5339	0.877484	7.42377	8.13391e-09	6.30681e-07	PLEC	plectin
163183	-0.91331	8.94049	8.16889e-09	6.30919e-07	SYNE4	spectrin repeat containing nuclear envelope family member 4
92521	0.805229	7.02548	8.25811e-09	6.35328e-07	SPECC1	sperm antigen with calponin homology and coiled-coil domains 1
7114	0.906502	11.8105	8.29175e-09	6.35444e-07	TMSB4X	thymosin beta 4, X-linked
84331	-1.2113	9.9258	8.51832e-09	6.50286e-07	MCRIP2	MAPK regulated corepressor interacting protein 2
79935	-0.842545	7.12612	8.80011e-09	6.69214e-07	CNTD2	cyclin N-terminal domain containing 2
26471	-2.7173	9.65117	8.9452e-09	6.77642e-07	NUPR1	nuclear protein 1, transcriptional regulator
109	-1.36229	9.66042	8.99005e-09	6.7844e-07	ADCY3	adenylate cyclase 3
134147	-1.06862	10.4856	9.63529e-09	7.24368e-07	CMBL	carboxymethylenebutenolidase homolog
8848	0.979653	12.2775	9.69301e-09	7.25948e-07	TSC22D1	TSC22 domain family member 1
60386	-0.922996	9.64367	9.89132e-09	7.38004e-07	SLC25A19	solute carrier family 25 member 19
253012	-0.994225	7.08127	1.01764e-08	7.56419e-07	HEPACAM2	HEPACAM family member 2
4084	0.824954	8.63791	1.03372e-08	7.62637e-07	MXD1	MAX dimerization protein 1
10589	1.04045	10.5361	1.03106e-08	7.62637e-07	DRAP1	DR1 associated protein 1
7050	0.936451	10.6332	1.04538e-08	7.68373e-07	TGIF1	TGFB induced factor homeobox 1
54716	-1.15515	7.46855	1.06279e-08	7.78275e-07	SLC6A20	solute carrier family 6 member 20
201595	1.15678	9.38739	1.0916e-08	7.96425e-07	STT3B	STT3B, catalytic subunit of the oligosaccharyltransferase complex
3675	0.72614	8.21683	1.09935e-08	7.99133e-07	ITGA3	integrin subunit alpha 3
23109	-1.04072	7.20444	1.11446e-08	8.07144e-07	DDN	dendrin
64866	1.03772	8.72819	1.12542e-08	8.1211e-07	CDCP1	CUB domain containing protein 1
80324	-0.927353	10.2128	1.18397e-08	8.51253e-07	PUS1	pseudouridylate synthase 1
4000	0.882495	10.075	1.21304e-08	8.68993e-07	LMNA	lamin A/C
25945	-1.40061	8.85922	1.24456e-08	8.86785e-07	NECTIN3	nectin cell adhesion molecule 3
5638	1.18279	8.24078	1.24684e-08	8.86785e-07	PRRG1	proline rich and Gla domain 1
55785	0.551682	6.96383	1.27549e-08	9.03909e-07	FGD6	FYVE, RhoGEF and PH domain containing 6
26035	0.997188	10.6242	1.28892e-08	9.10162e-07	GLCE	glucuronic acid epimerase
8894	-0.715196	7.58359	1.32722e-08	9.33871e-07	EIF2S2	eukaryotic translation initiation factor 2 subunit beta
4354	2.2871	7.72469	1.38288e-08	9.69584e-07	MPP1	membrane palmitoylated protein 1
83879	-1.28676	11.1298	1.4104e-08	9.85387e-07	CDCA7	cell division cycle associated 7
9032	-0.806755	7.00721	1.43828e-08	1.00133e-06	TM4SF5	transmembrane 4 L six family member 5
8974	1.06912	9.08383	1.44387e-08	1.00169e-06	P4HA2	prolyl 4-hydroxylase subunit alpha 2
3487	-1.63518	9.8704	1.49682e-08	1.03479e-06	IGFBP4	insulin like growth factor binding protein 4
1140	1.0797	8.48767	1.51399e-08	1.04302e-06	CHRNB1	cholinergic receptor nicotinic beta 1 subunit
55122	1.4471	10.0428	1.54388e-08	1.05992e-06	AKIRIN2	akirin 2
118881	-1.20967	9.23997	1.58387e-08	1.08361e-06	COMTD1	catechol-O-methyltransferase domain containing 1
9124	-1.13505	9.48737	1.60768e-08	1.0961e-06	PDLIM1	PDZ and LIM domain 1
56937	0.789777	7.01017	1.61973e-08	1.10052e-06	PMEPA1	prostate transmembrane protein, androgen induced 1
51100	0.828064	9.66111	1.66007e-08	1.12408e-06	SH3GLB1	SH3 domain containing GRB2 like, endophilin B1
84898	-0.680664	7.51707	1.68786e-08	1.13899e-06	PLXDC2	plexin domain containing 2
28232	-0.931859	8.2664	1.73987e-08	1.16691e-06	SLCO3A1	solute carrier organic anion transporter family member 3A1
10253	-0.799751	9.86956	1.75275e-08	1.16691e-06	SPRY2	sprouty RTK signaling antagonist 2
5016	-0.731889	7.26678	1.75284e-08	1.16691e-06	OVGP1	oviductal glycoprotein 1
83699	0.75965	10.0134	1.74559e-08	1.16691e-06	SH3BGRL2	SH3 domain binding glutamate rich protein like 2
2012	2.26294	8.45555	1.8438e-08	1.22334e-06	EMP1	epithelial membrane protein 1
51330	1.12612	9.4707	1.93339e-08	1.27849e-06	TNFRSF12A	TNF receptor superfamily member 12A
4610	0.913949	7.55691	1.96314e-08	1.29384e-06	MYCL	MYCL proto-oncogene, bHLH transcription factor
30850	-1.13072	8.24722	2.09483e-08	1.37605e-06	CDR2L	cerebellar degeneration related protein 2 like
388588	1.31043	7.93761	2.17406e-08	1.42336e-06	SMIM1	small integral membrane protein 1 (Vel blood group)
170463	-0.794129	8.39911	2.32971e-08	1.52023e-06	SSBP4	single stranded DNA binding protein 4
57017	-0.706477	10.407	2.46485e-08	1.59787e-06	COQ9	coenzyme Q9
283078	3.09785	8.42536	2.45977e-08	1.59787e-06	MKX	mohawk homeobox
116154	0.985789	7.02709	2.47313e-08	1.598e-06	PHACTR3	phosphatase and actin regulator 3
283102	1.4583	8.55823	2.48751e-08	1.60206e-06	KRT8P41	keratin 8 pseudogene 41
6187	-0.745024	9.76055	2.60272e-08	1.66541e-06	RPS2	ribosomal protein S2
1469	5.93052	9.83357	2.59919e-08	1.66541e-06	CST1	cystatin SN
5328	1.623	8.27306	2.64381e-08	1.68624e-06	PLAU	plasminogen activator, urokinase
23505	0.920849	10.1634	2.6807e-08	1.70427e-06	TMEM131	transmembrane protein 131
10904	-0.665408	8.57954	2.69734e-08	1.70935e-06	BLCAP	bladder cancer associated protein
6472	-0.705813	11.7015	2.79191e-08	1.76363e-06	SHMT2	serine hydroxymethyltransferase 2
7358	-1.32626	10.1795	2.82086e-08	1.765e-06	UGDH	UDP-glucose 6-dehydrogenase
54886	-1.17967	7.62616	2.80442e-08	1.765e-06	PLPPR1	phospholipid phosphatase related 1
8560	1.84163	8.6469	2.81961e-08	1.765e-06	DEGS1	delta 4-desaturase, sphingolipid 1
119587	-0.937394	7.13711	2.83973e-08	1.7712e-06	CPXM2	carboxypeptidase X, M14 family member 2
284085	1.46685	13.0188	2.86743e-08	1.78285e-06	KRT18P55	keratin 18 pseudogene 55
1800	0.715956	11.9021	2.89282e-08	1.793e-06	DPEP1	dipeptidase 1 (renal)
23286	0.686297	9.72538	2.91021e-08	1.79815e-06	WWC1	WW and C2 domain containing 1
51065	-0.681545	12.8821	3.04116e-08	1.8732e-06	RPS27L	ribosomal protein S27 like
10226	0.87198	11.5667	3.12896e-08	1.9213e-06	PLIN3	perilipin 3
84419	-1.59369	7.5967	3.25632e-08	1.98716e-06	C15orf48	chromosome 15 open reading frame 48
5349	-0.922578	7.01464	3.25381e-08	1.98716e-06	FXYD3	FXYD domain containing ion transport regulator 3
7167	-0.577853	8.69281	3.29301e-08	2.00336e-06	TPI1	triosephosphate isomerase 1
5108	0.749464	9.77786	3.42289e-08	2.07599e-06	PCM1	pericentriolar material 1
10257	-1.38044	7.40153	3.49457e-08	2.11298e-06	ABCC4	ATP binding cassette subfamily C member 4
9334	1.05109	11.4571	3.61181e-08	2.17722e-06	B4GALT5	beta-1,4-galactosyltransferase 5
2109	-0.870945	11.3636	3.69207e-08	2.21321e-06	ETFB	electron transfer flavoprotein beta subunit
9948	0.70003	11.9284	3.69392e-08	2.21321e-06	WDR1	WD repeat domain 1
64744	-0.744791	9.86982	3.73119e-08	2.2288e-06	SMAP2	small ArfGAP2
83719	0.918106	8.08772	3.7823e-08	2.25252e-06	YPEL3	yippee like 3
9246	-1.09253	9.3376	3.9134e-08	2.3236e-06	UBE2L6	ubiquitin conjugating enzyme E2 L6
2690	-1.31573	7.08357	4.05261e-08	2.39905e-06	GHR	growth hormone receptor
1462	2.97785	8.28959	4.13303e-08	2.43935e-06	VCAN	versican
3177	-0.922203	9.15691	4.1817e-08	2.46073e-06	SLC29A2	solute carrier family 29 member 2
639	1.20659	7.38849	4.32128e-08	2.53532e-06	PRDM1	PR/SET domain 1
157869	-0.859393	7.10267	4.37298e-08	2.54302e-06	SBSPON	somatomedin B and thrombospondin type 1 domain containing
55008	0.716271	7.61707	4.369e-08	2.54302e-06	HERC6	HECT and RLD domain containing E3 ubiquitin protein ligase family member 6
114882	0.955622	9.01735	4.34754e-08	2.54302e-06	OSBPL8	oxysterol binding protein like 8
25924	-1.14026	7.78884	4.59544e-08	2.65557e-06	MYRIP	myosin VIIA and Rab interacting protein
91373	-0.564469	7.74692	4.60682e-08	2.65557e-06	UAP1L1	UDP-N-acetylglucosamine pyrophosphorylase 1 like 1
6659	0.725281	9.9763	4.60159e-08	2.65557e-06	SOX4	SRY-box 4
4616	0.740399	7.67019	4.68022e-08	2.69004e-06	GADD45B	growth arrest and DNA damage inducible beta
11214	0.870511	8.00304	4.69406e-08	2.69017e-06	AKAP13	A-kinase anchoring protein 13
127294	-0.92895	7.67413	4.82807e-08	2.75898e-06	MYOM3	myomesin 3
84316	-0.950449	11.1013	4.96643e-08	2.82986e-06	NAA38	N(alpha)-acetyltransferase 38, NatC auxiliary subunit
170394	-0.618803	8.032	5.07201e-08	2.88172e-06	PWWP2B	PWWP domain containing 2B
6137	-0.660274	7.78077	5.11629e-08	2.89855e-06	RPL13	ribosomal protein L13
114798	1.08899	7.8998	5.15141e-08	2.91011e-06	SLITRK1	SLIT and NTRK like family member 1
83953	-0.741577	6.98881	5.23982e-08	2.95162e-06	FCAMR	Fc fragment of IgA and IgM receptor
404550	0.737348	7.06159	5.31085e-08	2.98313e-06	C16orf74	chromosome 16 open reading frame 74
2710	-0.683498	7.78939	5.35726e-08	3.00067e-06	GK	glycerol kinase
7163	-1.1683	7.91549	5.41653e-08	3.0253e-06	TPD52	tumor protein D52
747	-0.679678	7.17332	5.44721e-08	3.02535e-06	DAGLA	diacylglycerol lipase alpha
5434	-0.624898	7.76304	5.43271e-08	3.02535e-06	POLR2E	RNA polymerase II subunit E
79801	0.880422	12.0361	5.50552e-08	3.04916e-06	SHCBP1	SHC binding and spindle associated 1
26585	-1.0391	7.18958	5.54278e-08	3.06123e-06	GREM1	gremlin 1, DAN family BMP antagonist
4913	-0.763992	9.76686	5.61211e-08	3.08229e-06	NTHL1	nth like DNA glycosylase 1
255743	0.931799	7.16615	5.59771e-08	3.08229e-06	NPNT	nephronectin
55286	-0.868784	7.20607	5.70664e-08	3.12553e-06	C4orf19	chromosome 4 open reading frame 19
54861	0.711829	9.04347	5.73304e-08	3.13131e-06	SNRK	SNF related kinase
5550	-0.670661	9.30483	5.74889e-08	3.13133e-06	PREP	prolyl endopeptidase
5504	0.832659	9.67716	5.79002e-08	3.14506e-06	PPP1R2	protein phosphatase 1 regulatory inhibitor subunit 2
64801	-0.740886	10.3848	5.82562e-08	3.15573e-06	ARV1	ARV1 homolog, fatty acid homeostasis modulator
415117	1.12575	8.73943	5.84557e-08	3.15789e-06	STX19	syntaxin 19
9361	-0.78095	10.0596	5.89652e-08	3.17673e-06	LONP1	lon peptidase 1, mitochondrial
2052	1.59641	9.36899	5.91343e-08	3.17718e-06	EPHX1	epoxide hydrolase 1
3728	0.754113	10.5219	5.93598e-08	3.18066e-06	JUP	junction plakoglobin
6827	1.0866	11.1616	6.26452e-08	3.34763e-06	SUPT4H1	SPT4 homolog, DSIF elongation factor subunit
389812	-3.20438	8.28077	6.38927e-08	3.40509e-06	LCN15	lipocalin 15
7430	0.701157	12.9328	6.54139e-08	3.47679e-06	EZR	ezrin
79077	-0.526419	12.5082	6.58957e-08	3.4892e-06	DCTPP1	dCTP pyrophosphatase 1
53834	1.45088	9.75188	6.60005e-08	3.4892e-06	FGFRL1	fibroblast growth factor receptor-like 1
5793	0.693224	7.66237	6.68678e-08	3.52563e-06	PTPRG	protein tyrosine phosphatase, receptor type G
440093	0.751326	11.1365	6.86648e-08	3.60814e-06	H3F3C	H3 histone family member 3C
10750	0.894778	7.20486	6.87977e-08	3.60814e-06	GRAP	GRB2-related adaptor protein
7364	-1.59877	8.28516	6.97738e-08	3.64002e-06	UGT2B7	UDP glucuronosyltransferase family 2 member B7
9760	-0.687101	6.88417	6.96878e-08	3.64002e-06	TOX	thymocyte selection associated high mobility group box
6707	0.75768	6.91582	7.00086e-08	3.64266e-06	SPRR3	small proline rich protein 3
91523	0.643686	7.02329	7.0791e-08	3.6737e-06	PCED1B	PC-esterase domain containing 1B
80352	0.657478	7.04934	7.14154e-08	3.6964e-06	RNF39	ring finger protein 39
5920	-0.634723	7.12702	7.23863e-08	3.73687e-06	RARRES3	retinoic acid receptor responder 3
79814	-1.57467	8.35821	7.32082e-08	3.76946e-06	AGMAT	agmatinase
85315	1.11463	9.49806	7.3421e-08	3.77059e-06	PAQR8	progestin and adipoQ receptor family member 8
51191	0.942764	7.69892	7.49009e-08	3.83663e-06	HERC5	HECT and RLD domain containing E3 ubiquitin protein ligase 5
3918	1.02467	7.75013	7.5641e-08	3.86453e-06	LAMC2	laminin subunit gamma 2
7168	-1.61848	10.7818	7.81165e-08	3.9696e-06	TPM1	tropomyosin 1 (alpha)
7368	-0.761917	8.56873	7.81716e-08	3.9696e-06	UGT8	UDP glycosyltransferase 8
728294	-0.723906	8.76238	7.82999e-08	3.9696e-06	D2HGDH	D-2-hydroxyglutarate dehydrogenase
29090	-0.716929	9.6475	7.88149e-08	3.98549e-06	TIMM21	translocase of inner mitochondrial membrane 21
3784	-0.821338	8.17683	7.93397e-08	3.99161e-06	KCNQ1	potassium voltage-gated channel subfamily Q member 1
7804	1.1119	9.52625	7.92955e-08	3.99161e-06	LRP8	LDL receptor related protein 8
4830	-0.614179	8.73226	7.96756e-08	3.99834e-06	NME1	NME/NM23 nucleoside diphosphate kinase 1
25994	0.737446	10.8112	8.00481e-08	4.00409e-06	HIGD1A	HIG1 hypoxia inducible domain family member 1A
558	1.39285	7.49435	8.01951e-08	4.00409e-06	AXL	AXL receptor tyrosine kinase
2064	0.67688	10.3364	8.25278e-08	4.11017e-06	ERBB2	erb-b2 receptor tyrosine kinase 2
80736	-0.793126	7.37464	8.31377e-08	4.13015e-06	SLC44A4	solute carrier family 44 member 4
26589	-0.628278	10.3815	8.34112e-08	4.13335e-06	MRPL46	mitochondrial ribosomal protein L46
8614	-0.940817	9.19392	8.53096e-08	4.21685e-06	STC2	stanniocalcin 2
1015	-2.9037	10.1781	8.75189e-08	4.30454e-06	CDH17	cadherin 17
6385	0.853519	8.54984	8.73672e-08	4.30454e-06	SDC4	syndecan 4
29113	1.92206	7.55955	8.84111e-08	4.33763e-06	C6orf15	chromosome 6 open reading frame 15
1466	-0.989985	7.90107	9.0477e-08	4.428e-06	CSRP2	cysteine and glycine rich protein 2
10807	-0.829183	8.82234	9.16107e-08	4.47241e-06	SDCCAG3	serologically defined colon cancer antigen 3
25837	-0.786453	7.23362	9.36963e-08	4.56296e-06	RAB26	RAB26, member RAS oncogene family
65083	-0.641464	9.71385	9.43434e-08	4.58319e-06	NOL6	nucleolar protein 6
79575	0.842305	7.56716	9.5996e-08	4.65204e-06	ABHD8	abhydrolase domain containing 8
6280	0.985831	7.16997	9.6702e-08	4.6748e-06	S100A9	S100 calcium binding protein A9
9093	-0.777968	11.2289	9.85953e-08	4.7547e-06	DNAJA3	DnaJ heat shock protein family (Hsp40) member A3
56133	1.00322	9.02623	9.93813e-08	4.78094e-06	PCDHB2	protocadherin beta 2
4267	0.624808	8.71811	1.01939e-07	4.89206e-06	CD99	CD99 molecule (Xg blood group)
79026	1.05057	10.3049	1.04168e-07	4.98695e-06	AHNAK	AHNAK nucleoprotein
80256	0.590805	7.24163	1.05107e-07	5.01974e-06	FAM214B	family with sequence similarity 214 member B
115265	2.58026	7.96125	1.09238e-07	5.20447e-06	DDIT4L	DNA damage inducible transcript 4 like
221416	-0.885119	7.59044	1.13798e-07	5.4087e-06	C6orf223	chromosome 6 open reading frame 223
1948	0.689936	9.76527	1.14217e-07	5.41557e-06	EFNB2	ephrin B2
303	0.951441	12.2464	1.14527e-07	5.41729e-06	ANXA2P1	annexin A2 pseudogene 1
3576	-1.50056	7.81566	1.16098e-07	5.47851e-06	CXCL8	C-X-C motif chemokine ligand 8
130589	-1.13906	8.11696	1.20036e-07	5.63741e-06	GALM	galactose mutarotase
51719	0.879785	11.1869	1.19946e-07	5.63741e-06	CAB39	calcium binding protein 39
7844	0.771892	9.55203	1.22162e-07	5.72369e-06	RNF103	ring finger protein 103
51491	-0.794379	9.56187	1.26906e-07	5.9319e-06	NOP16	NOP16 nucleolar protein
10809	-1.61216	10.0923	1.28433e-07	5.9891e-06	STARD10	StAR related lipid transfer domain containing 10
3992	-0.917639	9.38697	1.3311e-07	6.19257e-06	FADS1	fatty acid desaturase 1
27290	-2.78293	9.64773	1.34204e-07	6.22884e-06	SPINK4	serine peptidase inhibitor, Kazal type 4
5268	1.20066	10.3029	1.37224e-07	6.3541e-06	SERPINB5	serpin family B member 5
2902	-0.801531	7.40427	1.45502e-07	6.72163e-06	GRIN1	glutamate ionotropic receptor NMDA type subunit 1
441282	-1.45226	7.52844	1.45961e-07	6.72715e-06	AKR1B15	aldo-keto reductase family 1 member B15
388125	-2.53245	8.63681	1.47451e-07	6.77999e-06	C2CD4B	C2 calcium dependent domain containing 4B
4640	-1.00843	7.2573	1.48133e-07	6.79254e-06	MYO1A	myosin IA
1802	-0.70825	10.4119	1.48411e-07	6.79254e-06	DPH2	DPH2 homolog
130574	0.608091	7.32398	1.525e-07	6.96359e-06	LYPD6	LY6/PLAUR domain containing 6
54809	1.16657	7.26462	1.5458e-07	7.04227e-06	SAMD9	sterile alpha motif domain containing 9
57045	0.990718	9.95048	1.5569e-07	7.07655e-06	TWSG1	twisted gastrulation BMP signaling modulator 1
84950	-0.480528	8.545	1.57921e-07	7.16149e-06	PRPF38A	pre-mRNA processing factor 38A
11331	-0.566425	11.4941	1.60358e-07	7.25539e-06	PHB2	prohibitin 2
6284	1.12176	10.111	1.63112e-07	7.36311e-06	S100A13	S100 calcium binding protein A13
9712	0.715567	8.71362	1.65613e-07	7.45899e-06	USP6NL	USP6 N-terminal like
29950	0.855411	8.85884	1.71752e-07	7.7179e-06	SERTAD1	SERTA domain containing 1
84501	-0.798674	7.70709	1.74572e-07	7.82683e-06	SPIRE2	spire type actin nucleation factor 2
54855	-1.25991	8.58073	1.76625e-07	7.88271e-06	FAM46C	family with sequence similarity 46 member C
112724	-0.849411	8.59471	1.76276e-07	7.88271e-06	RDH13	retinol dehydrogenase 13
9556	-0.721437	10.1209	1.77014e-07	7.88271e-06	C14orf2	chromosome 14 open reading frame 2
11019	-0.858466	8.64168	1.87862e-07	8.347e-06	LIAS	lipoic acid synthetase
390	1.26971	9.01956	1.89433e-07	8.39792e-06	RND3	Rho family GTPase 3
55763	0.716537	8.3187	1.90638e-07	8.39931e-06	EXOC1	exocyst complex component 1
54836	0.78928	8.49712	1.90739e-07	8.39931e-06	BSPRY	B-box and SPRY domain containing
3909	0.889122	7.25397	1.90672e-07	8.39931e-06	LAMA3	laminin subunit alpha 3
27349	-0.7278	8.81521	1.92171e-07	8.44356e-06	MCAT	malonyl-CoA-acyl carrier protein transacylase
51293	-0.566769	10.1696	1.93065e-07	8.46406e-06	CD320	CD320 molecule
57556	-1.92788	8.16012	1.93833e-07	8.4789e-06	SEMA6A	semaphorin 6A
80013	0.603	9.53124	1.97268e-07	8.61011e-06	MINDY3	MINDY lysine 48 deubiquitinase 3
6296	-1.0722	7.5967	1.98233e-07	8.63317e-06	ACSM3	acyl-CoA synthetase medium-chain family member 3
1573	-2.24344	9.37514	2.04168e-07	8.8721e-06	CYP2J2	cytochrome P450 family 2 subfamily J member 2
115677	-0.689417	7.75746	2.05371e-07	8.90481e-06	NOSTRIN	nitric oxide synthase trafficking
84191	-0.724932	10.1883	2.08139e-07	9.00507e-06	FAM96A	family with sequence similarity 96 member A
55621	-0.577632	8.8725	2.10387e-07	9.08248e-06	TRMT1	tRNA methyltransferase 1
55178	-0.821425	10.4326	2.18285e-07	9.396e-06	MRM3	mitochondrial rRNA methyltransferase 3
65059	1.07122	7.70723	2.186e-07	9.396e-06	RAPH1	Ras association (RalGDS/AF-6) and pleckstrin homology domains 1
29780	-1.1272	7.75811	2.19989e-07	9.41702e-06	PARVB	parvin beta
151963	0.839906	8.04687	2.20042e-07	9.41702e-06	MB21D2	Mab-21 domain containing 2
84188	-0.93775	7.81015	2.2064e-07	9.41964e-06	FAR1	fatty acyl-CoA reductase 1
2498	1.02698	11.8199	2.21056e-07	9.41964e-06	FTH1P3	ferritin heavy chain 1 pseudogene 3
54910	0.596795	7.52102	2.35305e-07	1.00053e-05	SEMA4C	semaphorin 4C
84932	0.638124	9.68222	2.36369e-07	1.00289e-05	RAB2B	RAB2B, member RAS oncogene family
283460	-0.632826	7.02578	2.3905e-07	1.00778e-05	HNF1A-AS1	HNF1A antisense RNA 1
26286	0.699237	8.8954	2.38243e-07	1.00778e-05	ARFGAP3	ADP ribosylation factor GTPase activating protein 3
6510	2.2821	10.6585	2.38676e-07	1.00778e-05	SLC1A5	solute carrier family 1 member 5
51087	0.670659	9.03985	2.40063e-07	1.0099e-05	YBX2	Y-box binding protein 2
1495	0.569972	11.9504	2.41683e-07	1.0124e-05	CTNNA1	catenin alpha 1
10287	1.16788	7.56044	2.41341e-07	1.0124e-05	RGS19	regulator of G-protein signaling 19
518	-0.658818	7.9743	2.46511e-07	1.03045e-05	ATP5G3	ATP synthase, H+ transporting, mitochondrial Fo complex subunit C3 (subunit 9)
5305	0.771306	9.84343	2.552e-07	1.06452e-05	PIP4K2A	phosphatidylinositol-5-phosphate 4-kinase type 2 alpha
8935	0.751348	8.5798	2.6003e-07	1.08238e-05	SKAP2	src kinase associated phosphoprotein 2
5009	-0.908777	7.05405	2.6345e-07	1.09432e-05	OTC	ornithine carbamoyltransferase
817	0.761331	7.46961	2.68434e-07	1.11268e-05	CAMK2D	calcium/calmodulin dependent protein kinase II delta
59271	0.695593	8.28817	2.69832e-07	1.11614e-05	EVA1C	eva-1 homolog C
6446	1.19327	7.55664	2.72287e-07	1.12394e-05	SGK1	serum/glucocorticoid regulated kinase 1
342977	-1.19019	9.11051	2.76128e-07	1.1374e-05	NANOS3	nanos C2HC-type zinc finger 3
81559	-0.542104	8.42339	2.76698e-07	1.1374e-05	TRIM11	tripartite motif containing 11
516	-1.28414	8.57488	2.81287e-07	1.15386e-05	ATP5G1	ATP synthase, H+ transporting, mitochondrial Fo complex subunit C1 (subunit 9)
2537	1.95106	9.05348	2.85698e-07	1.16953e-05	IFI6	interferon alpha inducible protein 6
84632	1.94847	7.6177	3.02523e-07	1.23584e-05	AFAP1L2	actin filament associated protein 1 like 2
1471	0.86274	12.5326	3.07029e-07	1.25167e-05	CST3	cystatin C
3688	0.686416	9.20894	3.09243e-07	1.2581e-05	ITGB1	integrin subunit beta 1
83593	0.745696	8.20822	3.11727e-07	1.2656e-05	RASSF5	Ras association domain family member 5
7866	-0.694705	8.61801	3.1651e-07	1.27976e-05	IFRD2	interferon related developmental regulator 2
754	0.553882	10.2521	3.15905e-07	1.27976e-05	PTTG1IP	PTTG1 interacting protein
85461	1.38763	8.45546	3.17586e-07	1.28149e-05	TANC1	tetratricopeptide repeat, ankyrin repeat and coiled-coil containing 1
2067	0.646259	9.46081	3.21912e-07	1.2963e-05	ERCC1	ERCC excision repair 1, endonuclease non-catalytic subunit
8313	1.17179	11.5595	3.22934e-07	1.29778e-05	AXIN2	axin 2
586	0.731063	10.8544	3.24713e-07	1.30227e-05	BCAT1	branched chain amino acid transaminase 1
483	-0.939981	9.42092	3.30672e-07	1.32245e-05	ATP1B3	ATPase Na+/K+ transporting subunit beta 3
4013	0.623243	7.35029	3.31081e-07	1.32245e-05	VWA5A	von Willebrand factor A domain containing 5A
9718	-0.755522	8.87996	3.39867e-07	1.35481e-05	ECE2	endothelin converting enzyme 2
439990	0.811756	8.31775	3.49953e-07	1.39221e-05	LINC00857	long intergenic non-protein coding RNA 857
4343	0.591337	7.69415	3.52722e-07	1.40041e-05	MOV10	Mov10 RISC complex RNA helicase
4521	-0.720741	9.00518	3.58538e-07	1.42065e-05	NUDT1	nudix hydrolase 1
5213	-1.39564	9.05858	3.62913e-07	1.43224e-05	PFKM	phosphofructokinase, muscle
51008	0.684003	9.55039	3.62256e-07	1.43224e-05	ASCC1	activating signal cointegrator 1 complex subunit 1
23203	-0.568725	10.158	3.66833e-07	1.44482e-05	PMPCA	peptidase, mitochondrial processing alpha subunit
117247	2.30329	8.07644	3.70457e-07	1.4562e-05	SLC16A10	solute carrier family 16 member 10
6229	-1.01148	10.735	3.74464e-07	1.46903e-05	RPS24	ribosomal protein S24
5480	0.499142	9.3728	3.75221e-07	1.46908e-05	PPIC	peptidylprolyl isomerase C
51703	0.720366	8.69261	3.78404e-07	1.47788e-05	ACSL5	acyl-CoA synthetase long-chain family member 5
3934	1.04689	8.89774	3.78964e-07	1.47788e-05	LCN2	lipocalin 2
114884	0.807098	9.47293	3.84328e-07	1.49585e-05	OSBPL10	oxysterol binding protein like 10
79159	-0.692118	10.5526	3.88718e-07	1.50997e-05	NOL12	nucleolar protein 12
219988	-0.814575	10.7174	3.92303e-07	1.52091e-05	PATL1	PAT1 homolog 1, processing body mRNA decay factor
27131	-0.608925	9.00907	3.93358e-07	1.52201e-05	SNX5	sorting nexin 5
6698	1.19914	7.89469	3.9512e-07	1.52584e-05	SPRR1A	small proline rich protein 1A
6809	-0.918748	10.0576	3.98126e-07	1.53445e-05	STX3	syntaxin 3
9119	-0.510239	7.33506	3.99092e-07	1.53519e-05	KRT75	keratin 75
51499	-0.534619	10.1924	4.02919e-07	1.54689e-05	TRIAP1	TP53 regulated inhibitor of apoptosis 1
6461	0.635022	8.31427	4.05471e-07	1.5533e-05	SHB	SH2 domain containing adaptor protein B
9454	0.644154	7.37542	4.06157e-07	1.5533e-05	HOMER3	homer scaffolding protein 3
23304	0.625691	8.69141	4.08193e-07	1.55807e-05	UBR2	ubiquitin protein ligase E3 component n-recognin 2
64949	-0.428972	10.9925	4.12249e-07	1.57052e-05	MRPS26	mitochondrial ribosomal protein S26
1915	-0.624343	9.35843	4.16827e-07	1.57883e-05	EEF1A1	eukaryotic translation elongation factor 1 alpha 1
403313	0.525084	8.18894	4.16226e-07	1.57883e-05	PLPP6	phospholipid phosphatase 6
8555	1.01846	8.55173	4.15397e-07	1.57883e-05	CDC14B	cell division cycle 14B
340061	1.27677	7.94419	4.20902e-07	1.59122e-05	TMEM173	transmembrane protein 173
79692	0.55251	8.85713	4.23926e-07	1.59959e-05	ZNF322	zinc finger protein 322
64983	-0.482546	11.4699	4.26948e-07	1.60487e-05	MRPL32	mitochondrial ribosomal protein L32
154214	0.78649	7.34722	4.26849e-07	1.60487e-05	RNF217	ring finger protein 217
3482	1.23822	10.4823	4.3608e-07	1.63609e-05	IGF2R	insulin like growth factor 2 receptor
400916	-1.41535	11.5026	4.40889e-07	1.64787e-05	CHCHD10	coiled-coil-helix-coiled-coil-helix domain containing 10
25788	-0.562324	8.11528	4.40879e-07	1.64787e-05	RAD54B	RAD54 homolog B (S. cerevisiae)
7286	0.88014	8.47004	4.43543e-07	1.65467e-05	TUFT1	tuftelin 1
10745	0.774447	7.48718	4.471e-07	1.6648e-05	PHTF1	putative homeodomain transcription factor 1
29919	0.598802	9.38496	4.49766e-07	1.67157e-05	C18orf8	chromosome 18 open reading frame 8
2669	-0.539893	7.05529	4.74504e-07	1.7602e-05	GEM	GTP binding protein overexpressed in skeletal muscle
11135	-1.16415	7.88921	4.7574e-07	1.76149e-05	CDC42EP1	CDC42 effector protein 1
217	-0.535956	9.45242	4.78929e-07	1.76998e-05	ALDH2	aldehyde dehydrogenase 2 family (mitochondrial)
1950	-0.72531	7.17989	4.83366e-07	1.7803e-05	EGF	epidermal growth factor
9181	0.838721	10.4742	4.83521e-07	1.7803e-05	ARHGEF2	Rho/Rac guanine nucleotide exchange factor 2
11118	-0.695579	7.76335	4.86546e-07	1.7881e-05	BTN3A2	butyrophilin subfamily 3 member A2
90271	0.891819	8.24724	4.92942e-07	1.80825e-05	OLMALINC	oligodendrocyte maturation-associated long intergenic non-coding RNA
10102	-0.749901	8.88975	4.94148e-07	1.80931e-05	TSFM	Ts translation elongation factor, mitochondrial
2495	0.989154	12.9613	5.03525e-07	1.84024e-05	FTH1	ferritin heavy chain 1
1266	-1.46897	9.35934	5.0447e-07	1.84029e-05	CNN3	calponin 3
27075	-1.03087	9.14728	5.12377e-07	1.86226e-05	TSPAN13	tetraspanin 13
55824	-0.590242	6.88361	5.12096e-07	1.86226e-05	PAG1	phosphoprotein membrane anchor with glycosphingolipid microdomains 1
3638	-1.08454	11.1628	5.14468e-07	1.86587e-05	INSIG1	insulin induced gene 1
7481	0.965261	7.09837	5.15256e-07	1.86587e-05	WNT11	Wnt family member 11
27242	0.841844	10.1703	5.17339e-07	1.86999e-05	TNFRSF21	TNF receptor superfamily member 21
9140	0.682504	9.75793	5.22985e-07	1.88695e-05	ATG12	autophagy related 12
351	0.66206	9.59416	5.25143e-07	1.88784e-05	APP	amyloid beta precursor protein
6773	0.74601	9.1228	5.24877e-07	1.88784e-05	STAT2	signal transducer and activator of transcription 2
6692	0.51711	7.8523	5.29263e-07	1.8992e-05	SPINT1	serine peptidase inhibitor, Kunitz type 1
55003	-0.615455	9.9753	5.3104e-07	1.90212e-05	PAK1IP1	PAK1 interacting protein 1
6132	-0.845959	9.52315	5.41344e-07	1.93267e-05	RPL8	ribosomal protein L8
10379	0.617499	7.59772	5.42156e-07	1.93267e-05	IRF9	interferon regulatory factor 9
5782	0.638831	8.81751	5.42501e-07	1.93267e-05	PTPN12	protein tyrosine phosphatase, non-receptor type 12
7421	-1.03276	7.63222	5.48588e-07	1.95084e-05	VDR	vitamin D (1,25- dihydroxyvitamin D3) receptor
80758	-0.758165	8.17168	5.50387e-07	1.95174e-05	PRR7	proline rich 7, synaptic
119559	-0.726905	9.9828	5.50814e-07	1.95174e-05	SFXN4	sideroflexin 4
22977	-0.862754	10.0658	5.57687e-07	1.97256e-05	AKR7A3	aldo-keto reductase family 7 member A3
6164	-0.816842	10.4528	5.64834e-07	1.99427e-05	RPL34	ribosomal protein L34
80019	0.884561	7.72793	5.68463e-07	2.0035e-05	UBTD1	ubiquitin domain containing 1
25849	-2.40666	8.53501	5.71468e-07	2.01051e-05	PARM1	prostate androgen-regulated mucin-like protein 1
27166	-0.53458	11.5963	5.73156e-07	2.01287e-05	PRELID1	PRELI domain containing 1
5265	-0.76906	7.35809	5.83486e-07	2.04189e-05	SERPINA1	serpin family A member 1
2034	0.654044	7.02485	5.82789e-07	2.04189e-05	EPAS1	endothelial PAS domain protein 1
10534	-0.555638	8.9121	5.92478e-07	2.06969e-05	SSSCA1	Sjogren syndrome/scleroderma autoantigen 1
65018	0.775921	9.19993	5.9485e-07	2.07431e-05	PINK1	PTEN induced putative kinase 1
8624	-0.695523	11.7661	5.99711e-07	2.08317e-05	PSMG1	proteasome assembly chaperone 1
51524	-0.491072	9.02095	6.0055e-07	2.08317e-05	TMEM138	transmembrane protein 138
8545	0.724546	10.0193	5.9892e-07	2.08317e-05	CGGBP1	CGG triplet repeat binding protein 1
6392	-0.78818	10.1936	6.05179e-07	2.09555e-05	SDHD	succinate dehydrogenase complex subunit D
684	-0.499841	7.61214	6.21062e-07	2.14679e-05	BST2	bone marrow stromal cell antigen 2
3921	-0.538226	7.58534	6.27434e-07	2.1575e-05	RPSA	ribosomal protein SA
197335	-0.519979	7.42461	6.26085e-07	2.1575e-05	WDR90	WD repeat domain 90
4815	1.05722	8.94755	6.26423e-07	2.1575e-05	NINJ2	ninjurin 2
9533	-0.497318	10.8792	6.31345e-07	2.16718e-05	POLR1C	RNA polymerase I subunit C
3420	-0.508159	10.8965	6.33535e-07	2.17093e-05	IDH3B	isocitrate dehydrogenase 3 (NAD(+)) beta
389	0.604565	11.9365	6.41864e-07	2.19566e-05	RHOC	ras homolog family member C
2805	-0.59371	11.0453	6.56671e-07	2.24243e-05	GOT1	glutamic-oxaloacetic transaminase 1
5271	0.75741	7.72472	6.60472e-07	2.25153e-05	SERPINB8	serpin family B member 8
441531	-0.516876	9.45798	6.76758e-07	2.30307e-05	PGAM4	phosphoglycerate mutase family member 4
23543	0.703073	9.41249	6.78873e-07	2.3063e-05	RBFOX2	RNA binding protein, fox-1 homolog 2
677838	-0.76693	8.38438	6.87672e-07	2.33219e-05	SNORA61	small nucleolar RNA, H/ACA box 61
130814	0.661436	8.61657	6.93428e-07	2.34768e-05	PQLC3	PQ loop repeat containing 3
54733	-0.784748	9.91586	6.99989e-07	2.36584e-05	SLC35F2	solute carrier family 35 member F2
29078	-0.666909	8.92199	7.07401e-07	2.38682e-05	NDUFAF4	NADH:ubiquinone oxidoreductase complex assembly factor 4
26999	-1.86707	8.35537	7.10996e-07	2.39079e-05	CYFIP2	cytoplasmic FMR1 interacting protein 2
192111	-0.620332	8.66983	7.10663e-07	2.39079e-05	PGAM5	PGAM family member 5, mitochondrial serine/threonine protein phosphatase
9798	0.500835	10.5765	7.17193e-07	2.40753e-05	IST1	IST1, ESCRT-III associated factor
2049	-2.10927	8.46108	7.2203e-07	2.41966e-05	EPHB3	EPH receptor B3
1048	-1.18954	7.37329	7.24678e-07	2.42197e-05	CEACAM5	carcinoembryonic antigen related cell adhesion molecule 5
51069	-0.658119	10.1284	7.25169e-07	2.42197e-05	MRPL2	mitochondrial ribosomal protein L2
79098	2.3834	8.88258	7.34819e-07	2.45006e-05	C1orf116	chromosome 1 open reading frame 116
27165	-0.507382	7.69528	7.37811e-07	2.45589e-05	GLS2	glutaminase 2
80765	-0.637032	7.8877	7.44442e-07	2.47284e-05	STARD5	StAR related lipid transfer domain containing 5
4311	1.28763	10.1692	7.45404e-07	2.47284e-05	MME	membrane metalloendopeptidase
57659	0.638531	9.72191	7.5759e-07	2.50906e-05	ZBTB4	zinc finger and BTB domain containing 4
214	1.09978	10.9355	7.72359e-07	2.55369e-05	ALCAM	activated leukocyte cell adhesion molecule
7851	1.64493	9.54364	7.7409e-07	2.55514e-05	MALL	mal, T-cell differentiation protein like
1308	1.49846	8.87611	7.79282e-07	2.56799e-05	COL17A1	collagen type XVII alpha 1 chain
5814	0.608414	9.90757	7.87736e-07	2.59153e-05	PURB	purine rich element binding protein B
2585	-0.784405	7.59777	7.92826e-07	2.59963e-05	GALK2	galactokinase 2
677810	-0.548338	7.00278	7.91584e-07	2.59963e-05	SNORA26	small nucleolar RNA, H/ACA box 26
51805	-0.520503	10.5205	7.97656e-07	2.60682e-05	COQ3	coenzyme Q3, methyltransferase
1413	1.07714	8.42086	7.96706e-07	2.60682e-05	CRYBA4	crystallin beta A4
79751	-0.737923	9.01948	8.00543e-07	2.61194e-05	SLC25A22	solute carrier family 25 member 22
10769	0.789571	7.20994	8.03659e-07	2.61778e-05	PLK2	polo like kinase 2
59342	-0.705715	8.95106	8.18044e-07	2.66026e-05	SCPEP1	serine carboxypeptidase 1
1478	-0.736383	10.8204	8.34705e-07	2.70998e-05	CSTF2	cleavage stimulation factor subunit 2
10892	0.908929	7.50283	8.40678e-07	2.7249e-05	MALT1	MALT1 paracaspase
2629	0.548592	8.92735	8.51706e-07	2.75613e-05	GBA	glucosylceramidase beta
6817	-0.587476	10.6211	8.537e-07	2.75807e-05	SULT1A1	sulfotransferase family 1A member 1
81533	0.648303	9.6987	8.6222e-07	2.78105e-05	ITFG1	integrin alpha FG-GAP repeat containing 1
10092	0.471325	12.0166	8.87774e-07	2.85881e-05	ARPC5	actin related protein 2/3 complex subunit 5
768	-1.53676	8.42088	8.96554e-07	2.88238e-05	CA9	carbonic anhydrase 9
1798	-1.02176	9.96853	9.03856e-07	2.90114e-05	DPAGT1	dolichyl-phosphate N-acetylglucosaminephosphotransferase 1
1820	0.678824	8.0375	9.19462e-07	2.94645e-05	ARID3A	AT-rich interaction domain 3A
23404	-0.583225	8.62332	9.35931e-07	2.99437e-05	EXOSC2	exosome component 2
54407	0.610789	10.1413	9.38393e-07	2.9974e-05	SLC38A2	solute carrier family 38 member 2
51295	-0.564928	7.56184	9.62583e-07	3.06971e-05	ECSIT	ECSIT signalling integrator
84886	-0.534937	9.09094	9.66152e-07	3.07613e-05	C1orf198	chromosome 1 open reading frame 198
2191	-0.614982	6.86571	9.78138e-07	3.10928e-05	FAP	fibroblast activation protein alpha
54663	-0.626294	9.62103	9.81532e-07	3.11507e-05	WDR74	WD repeat domain 74
57291	-0.756909	11.136	9.8434e-07	3.11897e-05	DANCR	differentiation antagonizing non-protein coding RNA
11193	0.663192	8.92218	1.00035e-06	3.16464e-05	WBP4	WW domain binding protein 4
255520	0.631022	8.32472	1.00213e-06	3.16518e-05	ELMOD2	ELMO domain containing 2
51510	0.619714	11.1829	1.01429e-06	3.19849e-05	CHMP5	charged multivesicular body protein 5
687	1.36692	7.65974	1.01712e-06	3.20231e-05	KLF9	Kruppel like factor 9
10381	2.21303	9.91576	1.02087e-06	3.209e-05	TUBB3	tubulin beta 3 class III
23277	-0.704945	9.09819	1.06009e-06	3.327e-05	CLUH	clustered mitochondria homolog
148479	0.548191	9.55692	1.06915e-06	3.34794e-05	PHF13	PHD finger protein 13
10490	0.568393	8.60774	1.07015e-06	3.34794e-05	VTI1B	vesicle transport through interaction with t-SNAREs 1B
140453	-1.14566	7.31559	1.08202e-06	3.37972e-05	MUC17	mucin 17, cell surface associated
10567	-0.898432	9.13629	1.08714e-06	3.38503e-05	RABAC1	Rab acceptor 1
23179	1.40499	7.63812	1.08545e-06	3.38503e-05	RGL1	ral guanine nucleotide dissociation stimulator like 1
2778	0.548603	12.8846	1.09289e-06	3.39758e-05	GNAS	GNAS complex locus
54780	-0.618028	11.0326	1.09759e-06	3.40685e-05	NSMCE4A	NSE4 homolog A, SMC5-SMC6 complex component
23242	0.731811	9.55443	1.14591e-06	3.54568e-05	COBL	cordon-bleu WH2 repeat protein
3218	3.51209	9.5896	1.14464e-06	3.54568e-05	HOXB8	homeobox B8
6641	0.762645	10.0202	1.17143e-06	3.61898e-05	SNTB1	syntrophin beta 1
5833	-0.719111	9.26992	1.17511e-06	3.6247e-05	PCYT2	phosphate cytidylyltransferase 2, ethanolamine
10280	-0.654765	10.6131	1.19861e-06	3.69144e-05	SIGMAR1	sigma non-opioid intracellular receptor 1
1997	0.649292	9.85642	1.20528e-06	3.70619e-05	ELF1	E74 like ETS transcription factor 1
51073	-0.679577	9.01127	1.22175e-06	3.75099e-05	MRPL4	mitochondrial ribosomal protein L4
90	0.683598	9.00968	1.22374e-06	3.75128e-05	ACVR1	activin A receptor type 1
26578	0.545686	10.3322	1.22867e-06	3.76058e-05	OSTF1	osteoclast stimulating factor 1
677824	-0.70752	10.4796	1.23836e-06	3.78438e-05	SNORA17B	small nucleolar RNA, H/ACA box 17B
10314	0.42181	10.3933	1.26155e-06	3.84929e-05	LANCL1	LanC like 1
57761	-1.44464	10.758	1.27927e-06	3.89134e-05	TRIB3	tribbles pseudokinase 3
3600	-0.736532	8.53869	1.27774e-06	3.89134e-05	IL15	interleukin 15
9663	0.619999	7.33723	1.28182e-06	3.89311e-05	LPIN2	lipin 2
64216	-0.583123	9.97499	1.30857e-06	3.96358e-05	TFB2M	transcription factor B2, mitochondrial
56652	-0.581565	8.9879	1.30903e-06	3.96358e-05	TWNK	twinkle mtDNA helicase
83660	-0.550807	7.49201	1.31202e-06	3.96656e-05	TLN2	talin 2
55540	-0.971438	9.62247	1.31561e-06	3.97134e-05	IL17RB	interleukin 17 receptor B
8202	0.608612	7.92537	1.31824e-06	3.97321e-05	NCOA3	nuclear receptor coactivator 3
85014	-1.08422	11.4594	1.33027e-06	3.99728e-05	TMEM141	transmembrane protein 141
6648	-0.572143	10.0648	1.32905e-06	3.99728e-05	SOD2	superoxide dismutase 2
1353	-0.718714	7.63803	1.34353e-06	4.031e-05	COX11	COX11, cytochrome c oxidase copper chaperone
501	0.840863	9.56825	1.36142e-06	4.07849e-05	ALDH7A1	aldehyde dehydrogenase 7 family member A1
220963	-0.786014	6.92223	1.37056e-06	4.09965e-05	SLC16A9	solute carrier family 16 member 9
51313	-0.576938	6.8242	1.37921e-06	4.11931e-05	FAM198B	family with sequence similarity 198 member B
81847	0.417445	7.25859	1.38462e-06	4.12922e-05	RNF146	ring finger protein 146
90624	-0.4593	7.67712	1.39562e-06	4.15577e-05	LYRM7	LYR motif containing 7
80183	-1.36155	8.14614	1.41769e-06	4.20891e-05	RUBCNL	RUN and cysteine rich domain containing beclin 1 interacting protein like
10131	-0.690794	10.7703	1.41986e-06	4.20891e-05	TRAP1	TNF receptor associated protein 1
284184	-0.501872	10.7559	1.41904e-06	4.20891e-05	NDUFAF8	NADH:ubiquinone oxidoreductase complex assembly factor 8
84560	5.1264	10.1821	1.43459e-06	4.24622e-05	MT4	metallothionein 4
574042	-0.587891	7.91597	1.4412e-06	4.25939e-05	SNORA10	small nucleolar RNA, H/ACA box 10
23590	-0.853712	9.92782	1.44989e-06	4.27869e-05	PDSS1	decaprenyl diphosphate synthase subunit 1
2264	-0.969203	7.68375	1.4611e-06	4.29894e-05	FGFR4	fibroblast growth factor receptor 4
79956	0.809509	8.92199	1.46063e-06	4.29894e-05	ERMP1	endoplasmic reticulum metallopeptidase 1
8395	-0.572453	7.16519	1.46875e-06	4.31502e-05	PIP5K1B	phosphatidylinositol-4-phosphate 5-kinase type 1 beta
5653	1.45613	11.1407	1.47322e-06	4.32175e-05	KLK6	kallikrein related peptidase 6
622	-0.498747	7.91291	1.48733e-06	4.35665e-05	BDH1	3-hydroxybutyrate dehydrogenase 1
23017	-1.06946	7.39543	1.4964e-06	4.37674e-05	FAIM2	Fas apoptotic inhibitory molecule 2
85409	0.756661	6.92707	1.53918e-06	4.49521e-05	NKD2	naked cuticle homolog 2
55577	0.548541	9.22979	1.55376e-06	4.53112e-05	NAGK	N-acetylglucosamine kinase
221472	-0.602342	7.09805	1.5706e-06	4.56676e-05	FGD2	FYVE, RhoGEF and PH domain containing 2
57613	0.483053	7.23908	1.56904e-06	4.56676e-05	FAM234B	family with sequence similarity 234 member B
7277	-0.836398	10.5328	1.57617e-06	4.57152e-05	TUBA4A	tubulin alpha 4a
6133	-0.694599	8.74734	1.57687e-06	4.57152e-05	RPL9	ribosomal protein L9
5210	-0.870144	8.86375	1.58523e-06	4.58905e-05	PFKFB4	6-phosphofructo-2-kinase/fructose-2,6-biphosphatase 4
8774	0.672268	8.07656	1.58808e-06	4.59057e-05	NAPG	NSF attachment protein gamma
388	0.641431	8.48274	1.59719e-06	4.61018e-05	RHOB	ras homolog family member B
60487	-0.486252	9.03491	1.60115e-06	4.61487e-05	TRMT11	tRNA methyltransferase 11 homolog
728855	1.84564	7.81588	1.60772e-06	4.62706e-05	LINC00623	long intergenic non-protein coding RNA 623
8635	0.961377	11.4824	1.63881e-06	4.70967e-05	RNASET2	ribonuclease T2
26355	-0.916881	9.32679	1.65433e-06	4.72829e-05	FAM162A	family with sequence similarity 162 member A
602	-0.678537	7.21519	1.65485e-06	4.72829e-05	BCL3	B-cell CLL/lymphoma 3
51116	-0.594256	9.93669	1.65039e-06	4.72829e-05	MRPS2	mitochondrial ribosomal protein S2
8771	1.21284	7.15702	1.64952e-06	4.72829e-05	TNFRSF6B	TNF receptor superfamily member 6b
8802	-0.900741	11.4096	1.65763e-06	4.7294e-05	SUCLG1	succinate-CoA ligase alpha subunit
55860	0.523656	9.32473	1.66682e-06	4.74877e-05	ACTR10	actin-related protein 10 homolog
1509	0.637058	8.64175	1.6713e-06	4.75467e-05	CTSD	cathepsin D
199731	0.543468	7.64049	1.7439e-06	4.95407e-05	CADM4	cell adhesion molecule 4
25855	-0.478884	8.38999	1.78244e-06	5.05629e-05	BRMS1	breast cancer metastasis suppressor 1
5909	-2.17037	9.47504	1.78597e-06	5.05906e-05	RAP1GAP	RAP1 GTPase activating protein
6095	0.78217	7.02882	1.7911e-06	5.06631e-05	RORA	RAR related orphan receptor A
53832	0.88015	8.44165	1.79646e-06	5.07422e-05	IL20RA	interleukin 20 receptor subunit alpha
2091	-0.634995	12.109	1.80861e-06	5.10126e-05	FBL	fibrillarin
100289410	-0.521336	8.51317	1.84422e-06	5.1943e-05	MCF2L-AS1	MCF2L antisense RNA 1
9238	-0.421683	9.87066	1.85285e-06	5.21119e-05	TBRG4	transforming growth factor beta regulator 4
57692	0.630945	8.07608	1.86014e-06	5.22424e-05	MAGEE1	MAGE family member E1
7103	-0.899878	13.0935	1.86868e-06	5.23618e-05	TSPAN8	tetraspanin 8
94234	2.65764	9.74246	1.86969e-06	5.23618e-05	FOXQ1	forkhead box Q1
25793	0.588652	9.41521	1.90305e-06	5.32208e-05	FBXO7	F-box protein 7
6919	0.544038	6.85357	1.90939e-06	5.33227e-05	TCEA2	transcription elongation factor A2
375061	-0.516261	9.76606	1.9221e-06	5.3602e-05	FAM89A	family with sequence similarity 89 member A
11091	-0.813391	8.2398	1.9413e-06	5.3985e-05	WDR5	WD repeat domain 5
9289	0.602824	11.029	1.94101e-06	5.3985e-05	ADGRG1	adhesion G protein-coupled receptor G1
115123	-0.674784	7.59306	1.95764e-06	5.43631e-05	MARCH3	membrane associated ring-CH-type finger 3
7917	0.451556	8.56669	1.96431e-06	5.43954e-05	BAG6	BCL2 associated athanogene 6
1414	0.686723	7.26185	1.96389e-06	5.43954e-05	CRYBB1	crystallin beta B1
3170	-0.957926	9.01077	1.98064e-06	5.47709e-05	FOXA2	forkhead box A2
3066	0.644619	12.1353	1.99949e-06	5.52151e-05	HDAC2	histone deacetylase 2
57820	-0.574176	9.48931	2.01258e-06	5.54847e-05	CCNB1IP1	cyclin B1 interacting protein 1
5423	0.535851	10.3093	2.01487e-06	5.54847e-05	POLB	DNA polymerase beta
7251	0.470231	10.8058	2.03186e-06	5.58746e-05	TSG101	tumor susceptibility 101
6183	-0.748792	9.78038	2.05151e-06	5.62587e-05	MRPS12	mitochondrial ribosomal protein S12
583	0.93543	9.99847	2.05133e-06	5.62587e-05	BBS2	Bardet-Biedl syndrome 2
10528	-0.701318	9.86092	2.05628e-06	5.63112e-05	NOP56	NOP56 ribonucleoprotein
57446	-0.483392	9.75919	2.06137e-06	5.63726e-05	NDRG3	NDRG family member 3
9791	-0.657276	10.8659	2.06578e-06	5.64153e-05	PTDSS1	phosphatidylserine synthase 1
126638	1.09145	7.13925	2.07544e-06	5.66008e-05	RPTN	repetin
341405	0.539154	8.37664	2.14325e-06	5.83697e-05	ANKRD33	ankyrin repeat domain 33
10678	0.418828	7.35576	2.17045e-06	5.8948e-05	B3GNT2	UDP-GlcNAc:betaGal beta-1,3-N-acetylglucosaminyltransferase 2
4051	0.763804	6.92955	2.16968e-06	5.8948e-05	CYP4F3	cytochrome P450 family 4 subfamily F member 3
116437	-0.578699	6.76891	2.1807e-06	5.91451e-05	LINC01257	long intergenic non-protein coding RNA 1257
79736	-0.568511	8.88059	2.19282e-06	5.93127e-05	TEFM	transcription elongation factor, mitochondrial
28512	0.656021	8.78269	2.19465e-06	5.93127e-05	NKIRAS1	NFKB inhibitor interacting Ras like 1
1382	2.06344	7.80971	2.19588e-06	5.93127e-05	CRABP2	cellular retinoic acid binding protein 2
5245	-0.51109	11.1974	2.21945e-06	5.98676e-05	PHB	prohibitin
79817	-0.901199	7.32115	2.22859e-06	6.00274e-05	MOB3B	MOB kinase activator 3B
5329	0.914473	7.47445	2.23145e-06	6.00274e-05	PLAUR	plasminogen activator, urokinase receptor
338557	-0.43941	6.77676	2.23452e-06	6.00285e-05	FFAR4	free fatty acid receptor 4
83544	0.487125	8.23998	2.23851e-06	6.00541e-05	DNAL1	dynein axonemal light chain 1
3796	0.427098	8.8249	2.24542e-06	6.01579e-05	KIF2A	kinesin family member 2A
388743	-0.485041	6.89645	2.24983e-06	6.01945e-05	CAPN8	calpain 8
51654	-0.40601	9.52905	2.27566e-06	6.0736e-05	CDK5RAP1	CDK5 regulatory subunit associated protein 1
10477	0.596847	10.6776	2.27622e-06	6.0736e-05	UBE2E3	ubiquitin conjugating enzyme E2 E3
64132	0.478603	9.53475	2.29035e-06	6.10306e-05	XYLT2	xylosyltransferase 2
11200	-0.552512	7.78354	2.3043e-06	6.13199e-05	CHEK2	checkpoint kinase 2
3915	0.75548	8.69035	2.30897e-06	6.13616e-05	LAMC1	laminin subunit gamma 1
8321	0.638426	7.27429	2.31264e-06	6.13766e-05	FZD1	frizzled class receptor 1
5869	0.612187	10.5122	2.3629e-06	6.26263e-05	RAB5B	RAB5B, member RAS oncogene family
152137	0.604567	10.2724	2.39195e-06	6.33114e-05	CCDC50	coiled-coil domain containing 50
9360	-0.721091	8.68308	2.39621e-06	6.33394e-05	PPIG	peptidylprolyl isomerase G
55974	-0.622668	8.26416	2.40298e-06	6.34335e-05	SLC50A1	solute carrier family 50 member 1
148789	0.501184	7.67868	2.41744e-06	6.37302e-05	B3GALNT2	beta-1,3-N-acetylgalactosaminyltransferase 2
23358	0.57492	8.54928	2.452e-06	6.45552e-05	USP24	ubiquitin specific peptidase 24
25932	0.804321	9.90973	2.47324e-06	6.50277e-05	CLIC4	chloride intracellular channel 4
8519	-0.876099	11.0306	2.48677e-06	6.52967e-05	IFITM1	interferon induced transmembrane protein 1
3157	-1.23811	11.5327	2.4909e-06	6.53184e-05	HMGCS1	3-hydroxy-3-methylglutaryl-CoA synthase 1
10158	-0.614346	7.22666	2.49859e-06	6.53468e-05	PDZK1IP1	PDZK1 interacting protein 1
1781	0.556219	9.30964	2.49533e-06	6.53468e-05	DYNC1I2	dynein cytoplasmic 1 intermediate chain 2
23097	0.66458	8.63021	2.5026e-06	6.53652e-05	CDK19	cyclin dependent kinase 19
54948	-1.01368	11.458	2.53712e-06	6.61792e-05	MRPL16	mitochondrial ribosomal protein L16
2302	-0.469748	7.61014	2.5547e-06	6.65426e-05	FOXJ1	forkhead box J1
6310	0.580177	7.37922	2.55778e-06	6.65426e-05	ATXN1	ataxin 1
3911	0.516544	10.6507	2.56444e-06	6.66282e-05	LAMA5	laminin subunit alpha 5
4832	-0.645232	10.4559	2.59131e-06	6.72381e-05	NME3	NME/NM23 nucleoside diphosphate kinase 3
63916	0.475463	8.11326	2.61133e-06	6.76686e-05	ELMO2	engulfment and cell motility 2
27244	-0.511054	7.84327	2.63237e-06	6.81247e-05	SESN1	sestrin 1
3426	0.562553	7.13557	2.65852e-06	6.87114e-05	CFI	complement factor I
56994	-1.24796	9.61905	2.68987e-06	6.9431e-05	CHPT1	choline phosphotransferase 1
84263	-0.851813	9.3658	2.71755e-06	6.96003e-05	HSDL2	hydroxysteroid dehydrogenase like 2
142678	-0.705655	8.20338	2.71412e-06	6.96003e-05	MIB2	mindbomb E3 ubiquitin protein ligase 2
85440	0.612692	9.17566	2.71163e-06	6.96003e-05	DOCK7	dedicator of cytokinesis 7
8140	0.709243	12.4915	2.71121e-06	6.96003e-05	SLC7A5	solute carrier family 7 member 5
2771	0.940097	8.97892	2.70189e-06	6.96003e-05	GNAI2	G protein subunit alpha i2
8714	0.970826	8.22389	2.71639e-06	6.96003e-05	ABCC3	ATP binding cassette subfamily C member 3
27035	-0.578765	6.83068	2.75015e-06	7.03442e-05	NOX1	NADPH oxidase 1
51715	0.545963	10.1177	2.77697e-06	7.09384e-05	RAB23	RAB23, member RAS oncogene family
521	-0.832495	10.3235	2.7844e-06	7.0948e-05	ATP5I	ATP synthase, H+ transporting, mitochondrial Fo complex subunit E
222171	-0.632374	7.00502	2.78453e-06	7.0948e-05	PRR15	proline rich 15
23199	0.78595	9.0154	2.82248e-06	7.18226e-05	GSE1	Gse1 coiled-coil protein
29966	0.638608	8.872	2.83786e-06	7.2121e-05	STRN3	striatin 3
6182	-0.696576	10.9636	2.87161e-06	7.27917e-05	MRPL12	mitochondrial ribosomal protein L12
10493	0.56299	9.12888	2.86885e-06	7.27917e-05	VAT1	vesicle amine transport 1
9091	0.611285	8.69726	2.89086e-06	7.31859e-05	PIGQ	phosphatidylinositol glycan anchor biosynthesis class Q
10417	1.04607	7.11832	2.90929e-06	7.35581e-05	SPON2	spondin 2
1874	-0.409407	9.59044	2.91727e-06	7.36657e-05	E2F4	E2F transcription factor 4
54894	0.553091	8.27818	2.93396e-06	7.39926e-05	RNF43	ring finger protein 43
2037	-0.443143	8.33186	2.97059e-06	7.4821e-05	EPB41L2	erythrocyte membrane protein band 4.1 like 2
84248	0.559994	9.25231	2.98911e-06	7.51916e-05	FYTTD1	forty-two-three domain containing 1
4061	-0.921588	9.24955	2.99579e-06	7.52639e-05	LY6E	lymphocyte antigen 6 family member E
729440	0.46397	7.35725	3.06672e-06	7.69483e-05	CCDC61	coiled-coil domain containing 61
1397	0.892534	7.23542	3.09417e-06	7.75386e-05	CRIP2	cysteine rich protein 2
51019	1.41427	10.1318	3.14967e-06	7.88295e-05	WASHC3	WASH complex subunit 3
10019	-0.51758	7.93356	3.16352e-06	7.9076e-05	SH2B3	SH2B adaptor protein 3
6249	0.461429	9.32648	3.21277e-06	8.02056e-05	CLIP1	CAP-Gly domain containing linker protein 1
10946	-0.552546	10.8238	3.25315e-06	8.11113e-05	SF3A3	splicing factor 3a subunit 3
728755	0.511142	8.67014	3.2738e-06	8.15235e-05	LOC728755	uncharacterized LOC728755
54554	0.514347	6.90671	3.28944e-06	8.18099e-05	WDR5B	WD repeat domain 5B
79161	-0.431125	9.62376	3.33956e-06	8.29521e-05	TMEM243	transmembrane protein 243
740	-0.445175	9.25677	3.35932e-06	8.3338e-05	MRPL49	mitochondrial ribosomal protein L49
4234	-0.467498	9.306	3.37378e-06	8.3592e-05	METTL1	methyltransferase like 1
1080	-1.5096	8.07959	3.38987e-06	8.38855e-05	CFTR	cystic fibrosis transmembrane conductance regulator
10360	-0.690101	11.2554	3.3943e-06	8.389e-05	NPM3	nucleophosmin/nucleoplasmin 3
7045	-0.749185	8.33183	3.43584e-06	8.48108e-05	TGFBI	transforming growth factor beta induced
23175	-0.776128	10.1017	3.44739e-06	8.49897e-05	LPIN1	lipin 1
202	-0.775097	7.38379	3.4585e-06	8.51575e-05	CRYBG1	crystallin beta-gamma domain containing 1
28992	-0.66824	8.80061	3.47566e-06	8.53674e-05	MACROD1	MACRO domain containing 1
5430	0.698752	10.591	3.47483e-06	8.53674e-05	POLR2A	RNA polymerase II subunit A
4496	-1.12224	10.6911	3.50302e-06	8.59327e-05	MT1H	metallothionein 1H
7155	0.450275	10.823	3.51371e-06	8.60881e-05	TOP2B	topoisomerase (DNA) II beta
126353	0.744451	7.8577	3.52367e-06	8.62253e-05	MISP	mitotic spindle positioning
81788	-0.475476	7.32349	3.53007e-06	8.62751e-05	NUAK2	NUAK family kinase 2
7019	-0.502995	9.88367	3.57148e-06	8.71795e-05	TFAM	transcription factor A, mitochondrial
4495	-0.856454	12.697	3.60019e-06	8.77719e-05	MT1G	metallothionein 1G
29094	-0.501001	8.49478	3.60806e-06	8.78554e-05	LGALSL	galectin like
118472	-0.643109	11.4382	3.61771e-06	8.7982e-05	ZNF511	zinc finger protein 511
54512	-0.541092	9.45966	3.64101e-06	8.84398e-05	EXOSC4	exosome component 4
3329	-0.562532	8.19859	3.6528e-06	8.85088e-05	HSPD1	heat shock protein family D (Hsp60) member 1
81	0.89176	10.7787	3.65196e-06	8.85088e-05	ACTN4	actinin alpha 4
28958	-0.532094	11.7744	3.66888e-06	8.87896e-05	COA3	cytochrome c oxidase assembly factor 3
2237	-0.424208	8.75735	3.70474e-06	8.95479e-05	FEN1	flap structure-specific endonuclease 1
84264	-0.5967	8.06376	3.77391e-06	9.11083e-05	HAGHL	hydroxyacylglutathione hydrolase-like
23499	0.80437	7.83403	3.78314e-06	9.12199e-05	MACF1	microtubule-actin crosslinking factor 1
5921	0.72289	9.20682	3.79152e-06	9.13106e-05	RASA1	RAS p21 protein activator 1
6103	-0.541131	7.68382	3.85755e-06	9.27877e-05	RPGR	retinitis pigmentosa GTPase regulator
26269	0.524383	9.24413	3.86228e-06	9.27885e-05	FBXO8	F-box protein 8
7378	-0.822241	8.56503	3.92294e-06	9.41315e-05	UPP1	uridine phosphorylase 1
64089	0.682037	7.53704	3.93371e-06	9.42755e-05	SNX16	sorting nexin 16
9056	1.28092	8.29663	3.94537e-06	9.44404e-05	SLC7A7	solute carrier family 7 member 7
50487	-1.39496	8.97011	3.99401e-06	9.54827e-05	PLA2G3	phospholipase A2 group III
5704	-0.487383	9.34483	3.99857e-06	9.54827e-05	PSMC4	proteasome 26S subunit, ATPase 4
55841	0.649445	7.38986	4.04476e-06	9.64692e-05	WWC3	WWC family member 3
64094	-1.15168	8.2712	4.10406e-06	9.77656e-05	SMOC2	SPARC related modular calcium binding 2
2195	0.690126	10.6001	4.14144e-06	9.85373e-05	FAT1	FAT atypical cadherin 1
57214	0.698483	11.5512	4.2117e-06	0.000100089	CEMIP	cell migration inducing hyaluronan binding protein
157922	0.51654	8.3986	4.2198e-06	0.000100161	CAMSAP1	calmodulin regulated spectrin associated protein 1
1906	0.57564	6.87763	4.2666e-06	0.00010115	EDN1	endothelin 1
987	0.564631	9.10868	4.31045e-06	0.000102067	LRBA	LPS responsive beige-like anchor protein
6209	-0.968119	9.22775	4.31859e-06	0.000102137	RPS15	ribosomal protein S15
5441	-0.443558	9.23405	4.32374e-06	0.000102137	POLR2L	RNA polymerase II subunit L
84171	0.590011	6.89481	4.37499e-06	0.000103225	LOXL4	lysyl oxidase like 4
170954	0.654287	8.07269	4.38094e-06	0.000103242	PPP1R18	protein phosphatase 1 regulatory subunit 18
6188	-0.674192	9.57091	4.38947e-06	0.00010332	RPS3	ribosomal protein S3
57680	0.48494	8.11621	4.41143e-06	0.000103713	CHD8	chromodomain helicase DNA binding protein 8
2634	1.90961	7.73958	4.4209e-06	0.000103812	GBP2	guanylate binding protein 2
90141	0.651123	9.5864	4.50735e-06	0.000105717	EFCAB11	EF-hand calcium binding domain 11
26499	-0.741621	10.3745	4.51667e-06	0.00010581	PLEK2	pleckstrin 2
54658	-0.457415	6.8584	4.52868e-06	0.000105966	UGT1A1	UDP glucuronosyltransferase family 1 member A1
80142	-0.546432	9.8928	4.54828e-06	0.000106299	PTGES2	prostaglandin E synthase 2
113278	0.528821	7.52115	4.61988e-06	0.000107845	SLC52A3	solute carrier family 52 member 3
8648	0.423542	8.01524	4.66527e-06	0.000108776	NCOA1	nuclear receptor coactivator 1
28978	0.517349	10.6647	4.67988e-06	0.000108988	TMEM14A	transmembrane protein 14A
2043	0.774281	7.58049	4.68632e-06	0.000109009	EPHA4	EPH receptor A4
10206	0.435697	7.3625	4.75795e-06	0.000110545	TRIM13	tripartite motif containing 13
79154	-0.709023	9.78679	4.81174e-06	0.000111664	DHRS11	dehydrogenase/reductase 11
6341	-0.603438	10.7615	4.82714e-06	0.00011189	SCO1	SCO1, cytochrome c oxidase assembly protein
9587	-0.48674	8.26358	4.84432e-06	0.000112157	MAD2L1BP	MAD2L1 binding protein
56915	-0.504379	9.54972	4.892e-06	0.000113128	EXOSC5	exosome component 5
305	0.561139	7.81957	4.91854e-06	0.000113609	ANXA2P3	annexin A2 pseudogene 3
80237	-0.532536	7.99829	4.94381e-06	0.000114059	ELL3	elongation factor for RNA polymerase II 3
8407	0.625536	11.6384	4.96316e-06	0.000114373	TAGLN2	transgelin 2
10595	-0.558416	6.94313	5.01118e-06	0.000115345	ERN2	endoplasmic reticulum to nucleus signaling 2
23305	-0.353621	6.85091	5.03686e-06	0.000115801	ACSL6	acyl-CoA synthetase long-chain family member 6
85460	0.462038	7.64571	5.09123e-06	0.000116915	ZNF518B	zinc finger protein 518B
2734	0.587162	10.7167	5.112e-06	0.000117256	GLG1	golgi glycoprotein 1
23248	0.437846	8.3262	5.13313e-06	0.000117604	RPRD2	regulation of nuclear pre-mRNA domain containing 2
30968	-0.579418	11.8556	5.14306e-06	0.000117695	STOML2	stomatin like 2
84641	-0.570069	9.03419	5.1564e-06	0.000117864	MFSD14B	major facilitator superfamily domain containing 14B
119710	0.53869	9.42841	5.21217e-06	0.000119001	C11orf74	chromosome 11 open reading frame 74
221545	-0.623787	9.80503	5.23819e-06	0.000119457	C6orf136	chromosome 6 open reading frame 136
84561	-0.418226	8.06521	5.26605e-06	0.000119954	SLC12A8	solute carrier family 12 member 8
4047	-0.750223	9.88007	5.29825e-06	0.000120549	LSS	lanosterol synthase
3029	0.550275	10.5562	5.32905e-06	0.00012111	HAGH	hydroxyacylglutathione hydrolase
94241	0.624814	7.45866	5.37112e-06	0.000121926	TP53INP1	tumor protein p53 inducible nuclear protein 1
8602	-0.660725	8.09798	5.41901e-06	0.000122872	NOP14	NOP14 nucleolar protein
23378	-0.577342	8.92706	5.42634e-06	0.000122898	RRP8	ribosomal RNA processing 8, methyltransferase, homolog (yeast)
64776	0.497057	10.365	5.48903e-06	0.00012414	C11orf1	chromosome 11 open reading frame 1
84246	0.553668	10.6407	5.49374e-06	0.00012414	MED10	mediator complex subunit 10
64065	0.765233	10.8894	5.50442e-06	0.000124239	PERP	PERP, TP53 apoptosis effector
6926	-0.441578	7.78329	5.53239e-06	0.000124728	TBX3	T-box 3
1265	0.483472	11.4437	5.58896e-06	0.00012586	CNN2	calponin 2
9076	-1.11577	8.77909	5.60161e-06	0.000126001	CLDN1	claudin 1
29923	-0.467276	9.15364	5.6522e-06	0.000126995	HILPDA	hypoxia inducible lipid droplet associated
84217	0.507536	7.38502	5.66798e-06	0.000127205	ZMYND12	zinc finger MYND-type containing 12
85441	0.570921	8.64263	5.69824e-06	0.000127739	HELZ2	helicase with zinc finger 2
91582	-0.713798	10.0499	5.93485e-06	0.000132742	RPS19BP1	ribosomal protein S19 binding protein 1
7447	2.33447	8.70899	5.92843e-06	0.000132742	VSNL1	visinin like 1
6208	-0.426939	12.3207	5.94362e-06	0.000132788	RPS14	ribosomal protein S14
79847	-0.581013	8.21287	5.96029e-06	0.000133	MFSD13A	major facilitator superfamily domain containing 13A
65983	0.465602	7.76609	5.96657e-06	0.000133	GRAMD3	GRAM domain containing 3
374291	-0.680419	11.147	5.98289e-06	0.000133064	NDUFS7	NADH:ubiquinone oxidoreductase core subunit S7
9965	3.63916	8.49616	5.97957e-06	0.000133064	FGF19	fibroblast growth factor 19
1192	0.489271	12.4299	6.02421e-06	0.000133584	CLIC1	chloride intracellular channel 1
3927	0.517263	12.5735	6.01659e-06	0.000133584	LASP1	LIM and SH3 protein 1
6948	0.878895	7.33638	6.02654e-06	0.000133584	TCN2	transcobalamin 2
414	0.502332	8.18763	6.05788e-06	0.000134128	ARSD	arylsulfatase D
55225	-0.607551	8.83086	6.15603e-06	0.000136149	RAVER2	ribonucleoprotein, PTB binding 2
4121	1.20198	7.84965	6.16819e-06	0.000136265	MAN1A1	mannosidase alpha class 1A member 1
57107	-0.511088	9.40551	6.18624e-06	0.000136511	PDSS2	decaprenyl diphosphate synthase subunit 2
2639	-0.518628	8.87719	6.20912e-06	0.000136864	GCDH	glutaryl-CoA dehydrogenase
1717	-0.524608	9.89078	6.27359e-06	0.000138131	DHCR7	7-dehydrocholesterol reductase
57619	0.55882	10.1271	6.3102e-06	0.000138782	SHROOM3	shroom family member 3
1528	-0.565578	11.0907	6.33577e-06	0.000138913	CYB5A	cytochrome b5 type A
9320	0.582024	9.54572	6.33723e-06	0.000138913	TRIP12	thyroid hormone receptor interactor 12
123879	1.01971	8.53451	6.32721e-06	0.000138913	DCUN1D3	defective in cullin neddylation 1 domain containing 3
80740	0.562865	6.86218	6.35593e-06	0.000139015	LY6G6C	lymphocyte antigen 6 family member G6C
6772	0.646803	10.0037	6.35471e-06	0.000139015	STAT1	signal transducer and activator of transcription 1
1606	0.430337	7.13451	6.40471e-06	0.000139927	DGKA	diacylglycerol kinase alpha
23219	0.558416	9.22425	6.4247e-06	0.000140209	FBXO28	F-box protein 28
3611	0.39096	11.5183	6.43871e-06	0.00014036	ILK	integrin linked kinase
3202	1.55263	7.95492	6.46356e-06	0.000140746	HOXA5	homeobox A5
54517	-0.446361	9.75981	6.52228e-06	0.000141869	PUS7	pseudouridylate synthase 7 (putative)
22934	-0.470108	9.88859	6.55625e-06	0.000142451	RPIA	ribose 5-phosphate isomerase A
513	-0.736343	12.5827	6.60012e-06	0.000142935	ATP5D	ATP synthase, H+ transporting, mitochondrial F1 complex, delta subunit
11010	0.438192	6.71903	6.58852e-06	0.000142935	GLIPR1	GLI pathogenesis related 1
9852	0.572785	7.75337	6.60024e-06	0.000142935	EPM2AIP1	EPM2A interacting protein 1
203062	0.802815	7.06773	6.6162e-06	0.000143124	TSNARE1	t-SNARE domain containing 1
54205	-0.561714	11.4346	6.77564e-06	0.000146413	CYCS	cytochrome c, somatic
6558	-0.851906	10.8965	6.8639e-06	0.000148012	SLC12A2	solute carrier family 12 member 2
4864	0.553014	8.49477	6.86459e-06	0.000148012	NPC1	NPC intracellular cholesterol transporter 1
55907	-0.616988	10.2438	6.90479e-06	0.000148716	CMAS	cytidine monophosphate N-acetylneuraminic acid synthetase
10016	0.494362	12.3331	6.91304e-06	0.000148732	PDCD6	programmed cell death 6
51299	0.658748	7.8281	6.9257e-06	0.000148842	NRN1	neuritin 1
79738	0.507748	7.26427	6.95418e-06	0.000149292	BBS10	Bardet-Biedl syndrome 10
10720	-0.58091	7.00747	7.00064e-06	0.000150126	UGT2B11	UDP glucuronosyltransferase family 2 member B11
94134	0.878215	9.09818	7.03406e-06	0.00015068	ARHGAP12	Rho GTPase activating protein 12
219927	-0.637596	10.7434	7.08279e-06	0.000151396	MRPL21	mitochondrial ribosomal protein L21
6820	0.996607	7.46345	7.08223e-06	0.000151396	SULT2B1	sulfotransferase family 2B member 1
51085	-0.742627	7.64334	7.15073e-06	0.000152683	MLXIPL	MLX interacting protein like
1355	-0.41475	8.7429	7.20977e-06	0.000153777	COX15	COX15, cytochrome c oxidase assembly homolog
435	-0.463508	7.66062	7.27559e-06	0.000155014	ASL	argininosuccinate lyase
80178	-0.601543	9.09335	7.30191e-06	0.00015524	C16orf59	chromosome 16 open reading frame 59
84890	0.634061	9.21595	7.30173e-06	0.00015524	ADO	2-aminoethanethiol dioxygenase
6662	0.555653	10.7125	7.31114e-06	0.000155269	SOX9	SRY-box 9
3017	0.970344	8.35733	7.3235e-06	0.000155365	HIST1H2BD	histone cluster 1 H2B family member d
6812	0.373865	6.90957	7.33844e-06	0.000155515	STXBP1	syntaxin binding protein 1
8634	0.556486	9.83274	7.38578e-06	0.000156184	RTCA	RNA 3'-terminal phosphate cyclase
9203	0.559053	7.79693	7.37913e-06	0.000156184	ZMYM3	zinc finger MYM-type containing 3
51520	0.3939	10.0492	7.40749e-06	0.000156475	LARS	leucyl-tRNA synthetase
4627	0.525513	10.9721	7.42335e-06	0.000156643	MYH9	myosin heavy chain 9
388585	0.814281	9.98926	7.4787e-06	0.000157643	HES5	hes family bHLH transcription factor 5
2525	-1.0152	9.1421	7.5566e-06	0.000159115	FUT3	fucosyltransferase 3 (Lewis blood group)
23308	-0.640541	7.57111	7.62048e-06	0.000160238	ICOSLG	inducible T-cell costimulator ligand
8440	0.441726	9.55376	7.62615e-06	0.000160238	NCK2	NCK adaptor protein 2
28973	-0.551056	8.49004	7.64674e-06	0.00016033	MRPS18B	mitochondrial ribosomal protein S18B
55958	0.703235	9.82992	7.64443e-06	0.00016033	KLHL9	kelch like family member 9
57552	-0.568221	8.64329	7.68821e-06	0.000161029	NCEH1	neutral cholesterol ester hydrolase 1
50862	0.494045	7.87158	7.78904e-06	0.000162968	RNF141	ring finger protein 141
51131	0.561698	8.80876	7.81325e-06	0.000163302	PHF11	PHD finger protein 11
9045	-0.681409	11.0624	7.88837e-06	0.000164698	RPL14	ribosomal protein L14
3790	1.68222	7.92736	7.95322e-06	0.000165877	KCNS3	potassium voltage-gated channel modifier subfamily S member 3
25974	-0.827527	9.25724	7.98804e-06	0.000166427	MMACHC	methylmalonic aciduria (cobalamin deficiency) cblC type, with homocystinuria
9240	0.563034	6.94406	8.02742e-06	0.000167072	PNMA1	paraneoplastic Ma antigen 1
131076	-0.706194	10.4123	8.06918e-06	0.000167764	CCDC58	coiled-coil domain containing 58
604	1.03003	8.24021	8.10881e-06	0.000168411	BCL6	B-cell CLL/lymphoma 6
7385	-0.576635	10.722	8.15348e-06	0.000168807	UQCRC2	ubiquinol-cytochrome c reductase core protein II
23236	0.541829	7.07948	8.13749e-06	0.000168807	PLCB1	phospholipase C beta 1
1604	0.88064	7.73609	8.15239e-06	0.000168807	CD55	CD55 molecule (Cromer blood group)
10072	0.43666	8.30778	8.25834e-06	0.000170799	DPP3	dipeptidyl peptidase 3
6159	-0.82319	10.1577	8.31083e-06	0.000171705	RPL29	ribosomal protein L29
445328	0.43306	10.1988	8.33278e-06	0.000171979	ARHGEF35	Rho guanine nucleotide exchange factor 35
79833	-0.472705	10.0245	8.34763e-06	0.000172106	GEMIN6	gem nuclear organelle associated protein 6
114897	-0.566457	7.56244	8.38145e-06	0.000172586	C1QTNF1	C1q and TNF related 1
9214	-0.459003	6.76506	8.3884e-06	0.000172586	FCMR	Fc fragment of IgM receptor
7337	0.581588	10.2796	8.42418e-06	0.000173142	UBE3A	ubiquitin protein ligase E3A
150274	-0.49016	8.84262	8.44994e-06	0.000173312	HSCB	HscB mitochondrial iron-sulfur cluster cochaperone
7325	3.16178	8.13569	8.44982e-06	0.000173312	UBE2E2	ubiquitin conjugating enzyme E2 E2
5437	-0.477891	12.6062	8.57414e-06	0.000175677	POLR2H	RNA polymerase II subunit H
347735	0.52322	8.89975	8.58723e-06	0.000175763	SERINC2	serine incorporator 2
25804	-0.445957	11.6634	8.60146e-06	0.000175872	LSM4	LSM4 homolog, U6 small nuclear RNA and mRNA degradation associated
79139	0.456975	9.47354	8.79954e-06	0.000179736	DERL1	derlin 1
29763	0.814292	8.24852	8.81482e-06	0.000179862	PACSIN3	protein kinase C and casein kinase substrate in neurons 3
55742	1.36241	7.96785	8.82982e-06	0.000179983	PARVA	parvin alpha
6470	-0.461483	10.6141	8.84529e-06	0.000180112	SHMT1	serine hydroxymethyltransferase 1
54854	0.377536	7.02233	8.96099e-06	0.000182281	FAM83E	family with sequence similarity 83 member E
57506	0.488307	7.70423	8.99725e-06	0.00018283	MAVS	mitochondrial antiviral signaling protein
476	0.770064	10.6828	9.04026e-06	0.000183515	ATP1A1	ATPase Na+/K+ transporting subunit alpha 1
55011	-0.533573	9.17433	9.05582e-06	0.000183643	PIH1D1	PIH1 domain containing 1
1727	0.445225	12.0636	9.09737e-06	0.000184296	CYB5R3	cytochrome b5 reductase 3
64785	-0.59155	9.56689	9.28569e-06	0.000187656	GINS3	GINS complex subunit 3
84722	-0.47929	8.96737	9.29168e-06	0.000187656	PSRC1	proline and serine rich coiled-coil 1
867	0.471115	7.27541	9.28174e-06	0.000187656	CBL	Cbl proto-oncogene
5805	0.476549	11.7362	9.41034e-06	0.000189858	PTS	6-pyruvoyltetrahydropterin synthase
7165	0.483959	11.2437	9.45279e-06	0.00019052	TPD52L2	tumor protein D52 like 2
64781	2.18497	7.74673	9.48519e-06	0.000190979	CERK	ceramide kinase
51053	-0.594726	10.053	9.52966e-06	0.000191666	GMNN	geminin, DNA replication inhibitor
593	-0.550359	9.59567	9.5387e-06	0.000191666	BCKDHA	branched chain keto acid dehydrogenase E1, alpha polypeptide
80746	-0.581725	8.89756	9.60839e-06	0.000192675	TSEN2	tRNA splicing endonuclease subunit 2
80305	-0.578587	11.0669	9.60465e-06	0.000192675	TRABD	TraB domain containing
84767	3.74847	8.67167	9.6713e-06	0.00019374	TRIM51	tripartite motif-containing 51
78987	0.638465	8.13672	9.71744e-06	0.000194467	CRELD1	cysteine rich with EGF like domains 1
114783	1.15388	9.23057	9.8664e-06	0.000197248	LMTK3	lemur tyrosine kinase 3
26018	0.435563	8.67587	9.89764e-06	0.000197673	LRIG1	leucine rich repeats and immunoglobulin like domains 1
7012	-0.523626	7.47027	9.91577e-06	0.000197835	TERC	telomerase RNA component
64969	-0.569316	9.38229	1.00056e-05	0.000199225	MRPS5	mitochondrial ribosomal protein S5
8324	0.435574	7.24367	1.00036e-05	0.000199225	FZD7	frizzled class receptor 7
84650	-0.527282	11.247	1.01646e-05	0.000202187	EBPL	emopamil binding protein like
7072	0.560711	9.14739	1.02454e-05	0.00020359	TIA1	TIA1 cytotoxic granule associated RNA binding protein
85406	0.368798	8.10914	1.0362e-05	0.0002057	DNAJC14	DnaJ heat shock protein family (Hsp40) member C14
730029	-0.41055	13.2671	1.03776e-05	0.000205802	RPSAP19	ribosomal protein SA pseudogene 19
27341	-0.485803	8.11521	1.0435e-05	0.000206734	RRP7A	ribosomal RNA processing 7 homolog A
64844	0.60093	10.2298	1.04471e-05	0.000206767	MARCH7	membrane associated ring-CH-type finger 7
64285	0.6626	9.11297	1.05116e-05	0.000207836	RHBDF1	rhomboid 5 homolog 1
84134	-0.670358	8.25761	1.05379e-05	0.000208147	TOMM40L	translocase of outer mitochondrial membrane 40 like
1982	0.562278	12.5445	1.05658e-05	0.000208491	EIF4G2	eukaryotic translation initiation factor 4 gamma 2
4597	-0.766139	8.5069	1.06613e-05	0.000210166	MVD	mevalonate diphosphate decarboxylase
90293	-1.25052	7.70566	1.08106e-05	0.000212895	KLHL13	kelch like family member 13
27429	-0.511594	8.48983	1.08943e-05	0.00021433	HTRA2	HtrA serine peptidase 2
649946	-0.373467	8.38028	1.09433e-05	0.000215081	RPL23AP64	ribosomal protein L23a pseudogene 64
64499	0.666694	6.9774	1.0966e-05	0.000215313	TPSB2	tryptase beta 2 (gene/pseudogene)
9325	0.528667	8.33531	1.10037e-05	0.000215837	TRIP4	thyroid hormone receptor interactor 4
51317	0.610769	8.63411	1.10597e-05	0.000216548	PHF21A	PHD finger protein 21A
2119	0.749752	9.51664	1.10618e-05	0.000216548	ETV5	ETS variant 5
56931	-0.508081	8.16353	1.10844e-05	0.000216777	DUS3L	dihydrouridine synthase 3 like
79574	0.488015	8.14385	1.10994e-05	0.000216855	EPS8L3	EPS8 like 3
79850	-0.718598	9.34265	1.119e-05	0.000218302	FAM57A	family with sequence similarity 57 member A
26275	-0.473038	10.0265	1.11955e-05	0.000218302	HIBCH	3-hydroxyisobutyryl-CoA hydrolase
136	-1.29168	9.97675	1.12102e-05	0.000218372	ADORA2B	adenosine A2b receptor
124637	-0.605709	9.07501	1.12876e-05	0.000219663	CYB5D1	cytochrome b5 domain containing 1
284613	0.4963	8.47239	1.13412e-05	0.000220273	CYB561D1	cytochrome b561 family member D1
30001	0.513289	8.89011	1.13353e-05	0.000220273	ERO1A	endoplasmic reticulum oxidoreductase 1 alpha
10099	-0.545799	9.76001	1.14669e-05	0.000222278	TSPAN3	tetraspanin 3
22902	0.497495	8.35311	1.14567e-05	0.000222278	RUFY3	RUN and FYVE domain containing 3
23521	-0.786404	9.91777	1.15117e-05	0.000222868	RPL13A	ribosomal protein L13a
57542	0.668463	9.29341	1.15199e-05	0.000222868	KLHL42	kelch like family member 42
114915	-0.673605	10.7812	1.16142e-05	0.000224473	EPB41L4A-AS1	EPB41L4A antisense RNA 1
10489	0.519298	9.60773	1.16367e-05	0.000224688	LRRC41	leucine rich repeat containing 41
10128	-0.598327	8.57194	1.16652e-05	0.000225019	LRPPRC	leucine rich pentatricopeptide repeat containing
9277	-0.400633	9.15239	1.17561e-05	0.000226193	WDR46	WD repeat domain 46
9790	0.447741	8.61382	1.17604e-05	0.000226193	BMS1	BMS1, ribosome biogenesis factor
3956	1.93814	8.93978	1.17592e-05	0.000226193	LGALS1	galectin 1
285440	-0.691694	8.13299	1.1812e-05	0.000226939	CYP4V2	cytochrome P450 family 4 subfamily V member 2
9070	0.410229	10.0989	1.18282e-05	0.000226939	ASH2L	ASH2 like histone lysine methyltransferase complex subunit
199692	0.456673	8.8877	1.18336e-05	0.000226939	ZNF627	zinc finger protein 627
22856	0.558928	10.0203	1.18569e-05	0.000227166	CHSY1	chondroitin sulfate synthase 1
93587	-0.567326	7.68732	1.19425e-05	0.000228583	TRMT10A	tRNA methyltransferase 10A
28969	-0.668848	11.5323	1.21956e-05	0.000233202	BZW2	basic leucine zipper and W2 domains 2
6723	-0.477609	9.14577	1.23597e-05	0.000236113	SRM	spermidine synthase
54976	-0.484134	10.0839	1.24414e-05	0.000237214	C20orf27	chromosome 20 open reading frame 27
5537	0.397181	11.3031	1.24371e-05	0.000237214	PPP6C	protein phosphatase 6 catalytic subunit
9500	-0.499813	11.4001	1.24633e-05	0.000237403	MAGED1	MAGE family member D1
10164	1.39014	7.30867	1.25288e-05	0.000238422	CHST4	carbohydrate sulfotransferase 4
55788	0.51433	10.39	1.26079e-05	0.000239695	LMBRD1	LMBR1 domain containing 1
6788	1.42615	9.37952	1.26538e-05	0.000240338	STK3	serine/threonine kinase 3
285958	-0.508885	9.52973	1.26862e-05	0.000240722	SNHG15	small nucleolar RNA host gene 15
91461	-0.802222	7.33182	1.276e-05	0.00024189	PKDCC	protein kinase domain containing, cytoplasmic
10632	-0.600903	9.52432	1.29208e-05	0.000244704	ATP5L	ATP synthase, H+ transporting, mitochondrial Fo complex subunit G
9768	-0.582206	7.92601	1.29836e-05	0.000245474	PCLAF	PCNA clamp associated factor
54432	0.653777	9.67109	1.29864e-05	0.000245474	YIPF1	Yip1 domain family member 1
3161	-0.731966	9.5252	1.31137e-05	0.000247644	HMMR	hyaluronan mediated motility receptor
65080	-0.409618	9.86541	1.3239e-05	0.000249772	MRPL44	mitochondrial ribosomal protein L44
10536	-0.473185	7.03445	1.32731e-05	0.000250037	P3H3	prolyl 3-hydroxylase 3
56892	-0.46899	6.77551	1.32783e-05	0.000250037	C8orf4	chromosome 8 open reading frame 4
10641	-0.477391	10.04	1.33187e-05	0.000250558	NPRL2	NPR2-like, GATOR1 complex subunit
79019	-0.46493	10.9247	1.33592e-05	0.000251082	CENPM	centromere protein M
25823	0.729185	7.94877	1.35774e-05	0.000254941	TPSG1	tryptase gamma 1
2618	-0.494303	8.8226	1.36113e-05	0.000255092	GART	phosphoribosylglycinamide formyltransferase, phosphoribosylglycinamide synthetase, phosphoribosylaminoimidazole synthetase
147798	0.431071	7.803	1.36081e-05	0.000255092	TMC4	transmembrane channel like 4
3215	1.52896	8.3173	1.36615e-05	0.000255791	HOXB5	homeobox B5
57121	-0.719079	8.15764	1.37258e-05	0.000256752	LPAR5	lysophosphatidic acid receptor 5
2683	0.728183	7.83322	1.37869e-05	0.000257651	B4GALT1	beta-1,4-galactosyltransferase 1
1676	-0.511483	8.61622	1.38871e-05	0.000259034	DFFA	DNA fragmentation factor subunit alpha
79581	0.684738	11.1282	1.38777e-05	0.000259034	SLC52A2	solute carrier family 52 member 2
2821	-0.349357	11.2999	1.39399e-05	0.000259528	GPI	glucose-6-phosphate isomerase
1491	0.727269	8.57634	1.39282e-05	0.000259528	CTH	cystathionine gamma-lyase
27076	0.39599	7.00296	1.40092e-05	0.000260329	LYPD3	LY6/PLAUR domain containing 3
92	0.755936	7.74511	1.40064e-05	0.000260329	ACVR2A	activin A receptor type 2A
51280	-0.573103	8.85551	1.4086e-05	0.000261368	GOLM1	golgi membrane protein 1
8897	0.385196	8.19994	1.40915e-05	0.000261368	MTMR3	myotubularin related protein 3
103910	0.554377	13.5407	1.41093e-05	0.000261451	MYL12B	myosin light chain 12B
11227	-0.85673	7.19968	1.41936e-05	0.000262768	GALNT5	polypeptide N-acetylgalactosaminyltransferase 5
84988	-0.566684	9.16159	1.43125e-05	0.000263981	PPP1R16A	protein phosphatase 1 regulatory subunit 16A
1019	-0.411103	12.0065	1.43088e-05	0.000263981	CDK4	cyclin dependent kinase 4
10126	0.392108	9.53127	1.42891e-05	0.000263981	DNAL4	dynein axonemal light chain 4
8263	0.568311	8.0047	1.42917e-05	0.000263981	F8A1	coagulation factor VIII-associated 1
56901	-0.645732	6.88906	1.43621e-05	0.000264401	NDUFA4L2	NDUFA4, mitochondrial complex associated like 2
3396	-0.522451	10.2012	1.43619e-05	0.000264401	MRPL58	mitochondrial ribosomal protein L58
92335	0.442228	8.83187	1.46178e-05	0.000268858	STRADA	STE20-related kinase adaptor alpha
6124	-0.466727	7.50436	1.46451e-05	0.00026911	RPL4	ribosomal protein L4
24146	-0.516867	7.56562	1.47078e-05	0.000270011	CLDN15	claudin 15
4088	0.460488	7.8374	1.47308e-05	0.000270182	SMAD3	SMAD family member 3
54187	-0.482574	9.7661	1.48646e-05	0.000272206	NANS	N-acetylneuraminate synthase
354	0.571722	7.38852	1.48686e-05	0.000272206	KLK3	kallikrein related peptidase 3
27067	0.446755	8.32652	1.50138e-05	0.000274609	STAU2	staufen double-stranded RNA binding protein 2
22796	-0.524479	8.63912	1.52416e-05	0.000278519	COG2	component of oligomeric golgi complex 2
90861	-0.395346	7.84683	1.53875e-05	0.000280925	JPT2	Jupiter microtubule associated homolog 2
22943	2.8243	8.08201	1.54986e-05	0.000282692	DKK1	dickkopf WNT signaling pathway inhibitor 1
80208	0.622159	8.88941	1.56096e-05	0.000284454	SPG11	SPG11, spatacsin vesicle trafficking associated
5618	-0.555677	6.94471	1.57323e-05	0.000286163	PRLR	prolactin receptor
54101	0.416771	7.61368	1.57234e-05	0.000286163	RIPK4	receptor interacting serine/threonine kinase 4
29887	0.618278	7.11825	1.57757e-05	0.000286689	SNX10	sorting nexin 10
594839	-0.358474	7.24847	1.58449e-05	0.000287682	SNORA33	small nucleolar RNA, H/ACA box 33
55052	-0.421011	10.3753	1.58726e-05	0.000287921	MRPL20	mitochondrial ribosomal protein L20
283951	-0.540692	9.13565	1.59213e-05	0.00028854	C16orf91	chromosome 16 open reading frame 91
79899	-0.655665	7.56897	1.59811e-05	0.000289358	PRR5L	proline rich 5 like
51460	0.491947	7.87993	1.61003e-05	0.000291249	SFMBT1	Scm-like with four mbt domains 1
81689	-0.528669	8.68216	1.61261e-05	0.000291259	ISCA1	iron-sulfur cluster assembly 1
26784	-0.47763	7.25567	1.61303e-05	0.000291259	SNORA64	small nucleolar RNA, H/ACA box 64
2306	-0.645515	7.22441	1.62186e-05	0.000292585	FOXD2	forkhead box D2
441150	0.478007	7.91506	1.62821e-05	0.000293464	C6orf226	chromosome 6 open reading frame 226
23753	-0.624033	11.4332	1.63429e-05	0.000294291	SDF2L1	stromal cell derived factor 2 like 1
2919	-0.964529	7.34835	1.6364e-05	0.000294402	CXCL1	C-X-C motif chemokine ligand 1
55000	0.549905	10.9763	1.64265e-05	0.00029526	TUG1	taurine up-regulated 1 (non-protein coding)
122769	-0.599163	10.2063	1.6475e-05	0.000295862	LRR1	leucine rich repeat protein 1
56262	0.704755	8.311	1.65074e-05	0.000296175	LRRC8A	leucine rich repeat containing 8 family member A
5018	-0.372604	9.7582	1.66864e-05	0.000299114	OXA1L	OXA1L, mitochondrial inner membrane protein
124976	1.48247	8.63678	1.68036e-05	0.000300943	SPNS2	sphingolipid transporter 2
10670	0.332826	11.4689	1.69823e-05	0.000303867	RRAGA	Ras related GTP binding A
64207	0.387249	8.49578	1.7004e-05	0.000303981	IRF2BPL	interferon regulatory factor 2 binding protein like
4588	-1.09456	9.75899	1.70411e-05	0.000304275	MUC6	mucin 6, oligomeric mucus/gel-forming
2029	-0.567672	9.46909	1.70512e-05	0.000304275	ENSA	endosulfine alpha
340260	-0.440274	7.8154	1.72275e-05	0.000306618	UNCX	UNC homeobox
126299	0.386518	11.9852	1.72291e-05	0.000306618	ZNF428	zinc finger protein 428
124540	0.777598	8.05638	1.72157e-05	0.000306618	MSI2	musashi RNA binding protein 2
3693	0.558494	10.2013	1.72493e-05	0.000306702	ITGB5	integrin subunit beta 5
23657	0.786771	7.80452	1.732e-05	0.000307407	SLC7A11	solute carrier family 7 member 11
66002	1.49658	8.28039	1.73162e-05	0.000307407	CYP4F12	cytochrome P450 family 4 subfamily F member 12
25914	0.436334	8.43051	1.73654e-05	0.000307937	RTTN	rotatin
10848	0.404297	7.59326	1.74645e-05	0.000309416	PPP1R13L	protein phosphatase 1 regulatory subunit 13 like
1200	0.562417	9.31094	1.76e-05	0.000311538	TPP1	tripeptidyl peptidase 1
5478	-0.518574	7.53255	1.76887e-05	0.000312827	PPIA	peptidylprolyl isomerase A
388722	0.53415	9.36506	1.77552e-05	0.000313722	C1orf53	chromosome 1 open reading frame 53
170622	0.379089	12.1915	1.78226e-05	0.000314632	COMMD6	COMM domain containing 6
51062	0.638292	7.4179	1.7868e-05	0.000314945	ATL1	atlastin GTPase 1
967	0.70196	11.0062	1.78721e-05	0.000314945	CD63	CD63 molecule
84705	-0.52119	9.4275	1.7954e-05	0.000316106	GTPBP3	GTP binding protein 3 (mitochondrial)
5320	-1.92504	8.46356	1.79917e-05	0.000316207	PLA2G2A	phospholipase A2 group IIA
84693	-0.788549	9.44811	1.79836e-05	0.000316207	MCEE	methylmalonyl-CoA epimerase
79140	-0.594421	7.84153	1.80105e-05	0.000316256	CCDC28B	coiled-coil domain containing 28B
55651	-0.471647	10.8165	1.81353e-05	0.000318164	NHP2	NHP2 ribonucleoprotein
29801	-0.649818	10.3977	1.81841e-05	0.000318353	ZDHHC8	zinc finger DHHC-type containing 8
2063	-0.398346	10.3088	1.8189e-05	0.000318353	NR2F6	nuclear receptor subfamily 2 group F member 6
161291	0.499942	8.92061	1.81944e-05	0.000318353	TMEM30B	transmembrane protein 30B
3081	0.855146	7.47291	1.824e-05	0.000318869	HGD	homogentisate 1,2-dioxygenase
1577	0.875249	7.39399	1.84467e-05	0.000322198	CYP3A5	cytochrome P450 family 3 subfamily A member 5
8829	1.45674	7.51198	1.84779e-05	0.000322458	NRP1	neuropilin 1
132158	-0.659249	7.85757	1.85656e-05	0.000323703	GLYCTK	glycerate kinase
3851	0.551745	6.92085	1.85944e-05	0.00032392	KRT4	keratin 4
468	-0.505197	9.27997	1.86374e-05	0.000323968	ATF4	activating transcription factor 4
56647	-0.394841	9.85965	1.86791e-05	0.000323968	BCCIP	BRCA2 and CDKN1A interacting protein
55266	0.464503	8.75716	1.86764e-05	0.000323968	TMEM19	transmembrane protein 19
80727	0.556438	7.77666	1.86521e-05	0.000323968	TTYH3	tweety family member 3
473	1.03269	8.85624	1.86411e-05	0.000323968	RERE	arginine-glutamic acid dipeptide repeats
125061	0.746764	7.57243	1.87588e-05	0.000325065	AFMID	arylformamidase
55010	-0.394894	10.1018	1.87765e-05	0.000325087	PARPBP	PARP1 binding protein
10039	-0.541501	9.05465	1.88148e-05	0.00032518	PARP3	poly(ADP-ribose) polymerase family member 3
84315	-0.429018	7.32685	1.88135e-05	0.00032518	MON1A	MON1 homolog A, secretory trafficking associated
144100	0.43135	7.29966	1.88339e-05	0.000325226	PLEKHA7	pleckstrin homology domain containing A7
9595	-0.827998	7.45406	1.89507e-05	0.000326957	CYTIP	cytohesin 1 interacting protein
10518	0.771621	7.00445	1.89792e-05	0.000327164	CIB2	calcium and integrin binding family member 2
55862	-0.435966	8.64356	1.90188e-05	0.000327561	ECHDC1	ethylmalonyl-CoA decarboxylase 1
10425	-0.838729	9.06236	1.9206e-05	0.000330498	ARIH2	ariadne RBR E3 ubiquitin protein ligase 2
150223	-0.6447	8.83238	1.9231e-05	0.000330639	YDJC	YdjC homolog (bacterial)
121260	0.439414	9.05027	1.95056e-05	0.000335069	SLC15A4	solute carrier family 15 member 4
388115	0.791643	9.05245	1.96033e-05	0.000336456	C15orf52	chromosome 15 open reading frame 52
4488	1.4733	7.63652	1.96758e-05	0.000337407	MSX2	msh homeobox 2
64922	-0.490884	6.81438	1.97069e-05	0.000337647	LRRC19	leucine rich repeat containing 19
2644	0.715159	10.0315	1.97864e-05	0.000338716	GCHFR	GTP cyclohydrolase I feedback regulator
55795	-0.418153	11.1005	1.98235e-05	0.000339058	PCID2	PCI domain containing 2
51537	-0.526025	7.59077	1.99016e-05	0.000340099	MTFP1	mitochondrial fission process 1
55876	-0.633949	7.61159	1.99861e-05	0.000340953	GSDMB	gasdermin B
5451	0.385376	8.14515	1.99813e-05	0.000340953	POU2F1	POU class 2 homeobox 1
55032	0.602989	8.93583	2.00428e-05	0.000341626	SLC35A5	solute carrier family 35 member A5
65993	-0.545197	9.24003	2.01001e-05	0.000342308	MRPS34	mitochondrial ribosomal protein S34
10628	0.751365	11.4954	2.03609e-05	0.000346153	TXNIP	thioredoxin interacting protein
117177	0.864076	10.4606	2.0355e-05	0.000346153	RAB3IP	RAB3A interacting protein
7049	-0.720707	8.42776	2.04353e-05	0.000347119	TGFBR3	transforming growth factor beta receptor 3
51249	-0.474601	9.89161	2.06537e-05	0.000350528	TMEM69	transmembrane protein 69
6396	-0.466623	9.56017	2.07034e-05	0.000351071	SEC13	SEC13 homolog, nuclear pore and COPII coat complex component
57085	-0.504398	8.2957	2.0939e-05	0.000354762	AGTRAP	angiotensin II receptor associated protein
9612	0.571298	9.78885	2.09756e-05	0.000355076	NCOR2	nuclear receptor corepressor 2
51517	-0.514497	8.53266	2.10167e-05	0.000355165	NCKIPSD	NCK interacting protein with SH3 domain
5743	-0.495182	6.83835	2.10129e-05	0.000355165	PTGS2	prostaglandin-endoperoxide synthase 2
65109	-0.425705	8.45556	2.10446e-05	0.000355311	UPF3B	UPF3 regulator of nonsense transcripts homolog B (yeast)
831	0.72685	8.60604	2.10613e-05	0.000355311	CAST	calpastatin
55930	0.355863	9.85233	2.1098e-05	0.000355626	MYO5C	myosin VC
51246	-0.527639	10.273	2.11239e-05	0.000355759	SHISA5	shisa family member 5
7367	-1.10994	7.53158	2.12105e-05	0.000356611	UGT2B17	UDP glucuronosyltransferase family 2 member B17
58477	-0.505494	10.5543	2.11938e-05	0.000356611	SRPRB	SRP receptor beta subunit
10724	0.566039	9.90285	2.13564e-05	0.000358454	MGEA5	meningioma expressed antigen 5 (hyaluronidase)
53335	2.12933	8.40118	2.13561e-05	0.000358454	BCL11A	B-cell CLL/lymphoma 11A
64223	-0.550606	8.97895	2.16418e-05	0.000362641	MLST8	MTOR associated protein, LST8 homolog
3423	0.385232	7.90809	2.16426e-05	0.000362641	IDS	iduronate 2-sulfatase
10725	0.609275	7.58461	2.17602e-05	0.000364304	NFAT5	nuclear factor of activated T-cells 5
132864	0.393014	7.10952	2.18465e-05	0.000365439	CPEB2	cytoplasmic polyadenylation element binding protein 2
27086	-0.392092	7.2745	2.21099e-05	0.000369532	FOXP1	forkhead box P1
256435	-0.563847	6.93084	2.23986e-05	0.000373499	ST6GALNAC3	ST6 N-acetylgalactosaminide alpha-2,6-sialyltransferase 3
51021	-0.489441	10.1379	2.24039e-05	0.000373499	MRPS16	mitochondrial ribosomal protein S16
9920	0.763049	10.0688	2.23939e-05	0.000373499	KBTBD11	kelch repeat and BTB domain containing 11
23324	0.566709	10.0721	2.24799e-05	0.000374451	MAN2B2	mannosidase alpha class 2B member 2
54346	-0.671787	6.9095	2.25659e-05	0.000375566	UNC93A	unc-93 homolog A (C. elegans)
285362	0.428211	8.73298	2.26373e-05	0.000376438	SUMF1	sulfatase modifying factor 1
54847	-0.422822	6.78399	2.28798e-05	0.000379911	SIDT1	SID1 transmembrane family member 1
2810	1.68478	10.1726	2.28846e-05	0.000379911	SFN	stratifin
54675	-0.541119	11.6815	2.29492e-05	0.000380664	CRLS1	cardiolipin synthase 1
63979	-0.437336	7.54292	2.30167e-05	0.000381464	FIGNL1	fidgetin like 1
3920	0.509796	9.66741	2.32413e-05	0.000384864	LAMP2	lysosomal associated membrane protein 2
93273	0.555735	7.05589	2.32657e-05	0.000384946	LEMD1	LEM domain containing 1
56993	-0.448452	11.7466	2.33366e-05	0.000385796	TOMM22	translocase of outer mitochondrial membrane 22
400629	0.42278	7.06066	2.38256e-05	0.000393551	TEX19	testis expressed 19
55168	-0.456866	9.57667	2.41725e-05	0.000398947	MRPS18A	mitochondrial ribosomal protein S18A
8455	0.41464	7.50784	2.43906e-05	0.00040221	ATRN	attractin
9528	0.371042	12.1729	2.44664e-05	0.000403125	TMEM59	transmembrane protein 59
55055	-0.380906	9.46792	2.44883e-05	0.00040315	ZWILCH	zwilch kinetochore protein
353	-0.468625	9.98892	2.45385e-05	0.00040364	APRT	adenine phosphoribosyltransferase
221061	-1.36736	10.9577	2.4638e-05	0.00040494	FAM171A1	family with sequence similarity 171 member A1
79039	-0.392195	7.92639	2.47468e-05	0.000405744	DDX54	DEAD-box helicase 54
8550	-0.356969	9.8484	2.47485e-05	0.000405744	MAPKAPK5	mitogen-activated protein kinase-activated protein kinase 5
2896	0.705786	8.81534	2.47418e-05	0.000405744	GRN	granulin precursor
374383	-0.885852	7.63459	2.49683e-05	0.000409008	NCR3LG1	natural killer cell cytotoxicity receptor 3 ligand 1
51275	-0.499224	9.94107	2.52579e-05	0.00041341	MAPKAPK5-AS1	MAPKAPK5 antisense RNA 1
9369	0.370193	6.80925	2.55378e-05	0.000417646	NRXN3	neurexin 3
64978	-0.585779	10.4902	2.55982e-05	0.000418287	MRPL38	mitochondrial ribosomal protein L38
5201	0.391832	10.2846	2.56596e-05	0.000418945	PFDN1	prefoldin subunit 1
7106	-0.67222	8.14205	2.59888e-05	0.000423969	TSPAN4	tetraspanin 4
3480	0.51145	7.95842	2.60318e-05	0.00042432	IGF1R	insulin like growth factor 1 receptor
148304	0.521293	8.49776	2.61826e-05	0.000426427	C1orf74	chromosome 1 open reading frame 74
123803	0.390318	9.27142	2.62694e-05	0.000427489	NTAN1	N-terminal asparagine amidase
199704	0.732492	7.1805	2.6602e-05	0.000432545	ZNF585A	zinc finger protein 585A
5223	-0.626301	9.33968	2.67176e-05	0.000434067	PGAM1	phosphoglycerate mutase 1
11017	0.454198	9.63607	2.67681e-05	0.000434531	SNRNP27	small nuclear ribonucleoprotein U4/U6.U5 subunit 27
6502	-0.713873	8.09206	2.69004e-05	0.000435964	SKP2	S-phase kinase associated protein 2
27178	-0.4967	6.82536	2.68943e-05	0.000435964	IL37	interleukin 37
4680	-1.96191	9.30875	2.69639e-05	0.000436634	CEACAM6	carcinoembryonic antigen related cell adhesion molecule 6
7226	-0.57202	8.63458	2.7054e-05	0.000437734	TRPM2	transient receptor potential cation channel subfamily M member 2
115708	-0.541165	7.60249	2.71369e-05	0.000438068	TRMT61A	tRNA methyltransferase 61A
29925	-0.436422	8.85549	2.7141e-05	0.000438068	GMPPB	GDP-mannose pyrophosphorylase B
9559	0.534174	11.1695	2.71157e-05	0.000438068	VPS26A	VPS26, retromer complex component A
4705	-0.364418	10.4226	2.71724e-05	0.000438216	NDUFA10	NADH:ubiquinone oxidoreductase subunit A10
8644	1.18731	12.2362	2.72805e-05	0.000439601	AKR1C3	aldo-keto reductase family 1 member C3
282969	-0.688937	8.85228	2.73678e-05	0.000440649	FUOM	fucose mutarotase
54059	-0.411418	8.74368	2.74744e-05	0.000441287	YBEY	ybeY metallopeptidase (putative)
10272	0.453342	7.03883	2.7437e-05	0.000441287	FSTL3	follistatin like 3
5868	0.581183	9.44412	2.74643e-05	0.000441287	RAB5A	RAB5A, member RAS oncogene family
84888	0.663049	9.50348	2.75153e-05	0.000441585	SPPL2A	signal peptide peptidase like 2A
51081	-0.453508	10.2595	2.75402e-05	0.000441626	MRPS7	mitochondrial ribosomal protein S7
55644	-0.53091	8.39597	2.76141e-05	0.000442452	OSGEP	O-sialoglycoprotein endopeptidase
51373	-0.48301	11.5188	2.76578e-05	0.000442793	MRPS17	mitochondrial ribosomal protein S17
1639	0.438878	9.71342	2.79532e-05	0.000447161	DCTN1	dynactin subunit 1
389432	-1.57682	8.53279	2.80423e-05	0.000448223	SAMD5	sterile alpha motif domain containing 5
6799	-0.54289	8.46829	2.80771e-05	0.000448418	SULT1A2	sulfotransferase family 1A member 2
7763	0.554231	11.4456	2.81231e-05	0.000448789	ZFAND5	zinc finger AN1-type containing 5
51154	-0.492837	9.02158	2.8167e-05	0.000449127	MRTO4	MRT4 homolog, ribosome maturation factor
64761	0.470229	8.92272	2.84966e-05	0.000454016	PARP12	poly(ADP-ribose) polymerase family member 12
1678	-0.529448	8.66144	2.86258e-05	0.000455709	TIMM8A	translocase of inner mitochondrial membrane 8A
1955	0.360269	7.34678	2.88148e-05	0.000458348	MEGF9	multiple EGF like domains 9
23075	0.425514	9.17703	2.89505e-05	0.000460136	SWAP70	SWAP switching B-cell complex subunit 70
56034	1.36782	7.76217	2.904e-05	0.000461188	PDGFC	platelet derived growth factor C
64219	0.510225	7.76673	2.90788e-05	0.000461433	PJA1	praja ring finger ubiquitin ligase 1
1537	-0.552218	11.934	2.91985e-05	0.000462961	CYC1	cytochrome c1
617	-0.592003	8.81626	2.94532e-05	0.000466394	BCS1L	BCS1 homolog, ubiquinol-cytochrome c reductase complex chaperone
124975	-0.484835	8.28221	2.94622e-05	0.000466394	GGT6	gamma-glutamyltransferase 6
5699	-0.71578	10.788	2.95187e-05	0.000466541	PSMB10	proteasome subunit beta 10
5283	-0.339326	8.32506	2.95096e-05	0.000466541	PIGH	phosphatidylinositol glycan anchor biosynthesis class H
2048	-0.77448	9.30986	2.95684e-05	0.000466955	EPHB2	EPH receptor B2
91748	0.456918	7.88784	2.96455e-05	0.000467798	ELMSAN1	ELM2 and Myb/SANT domain containing 1
7284	-0.433126	11.3823	2.98646e-05	0.000470505	TUFM	Tu translation elongation factor, mitochondrial
93624	0.350566	7.96339	2.98445e-05	0.000470505	TADA2B	transcriptional adaptor 2B
10077	1.12762	7.08514	2.99558e-05	0.000471566	TSPAN32	tetraspanin 32
2069	0.693689	7.13318	3.01443e-05	0.000474156	EREG	epiregulin
7414	0.631468	11.3496	3.02059e-05	0.000474746	VCL	vinculin
873	-0.494045	8.08575	3.02771e-05	0.000475487	CBR1	carbonyl reductase 1
728635	-0.421176	9.27154	3.04463e-05	0.00047663	DHRS4L1	dehydrogenase/reductase 4 like 1
55367	-0.386447	7.24992	3.04317e-05	0.00047663	PIDD1	p53-induced death domain protein 1
11103	0.480753	7.69674	3.04272e-05	0.00047663	KRR1	KRR1, small subunit processome component homolog
286676	0.960823	8.53421	3.04167e-05	0.00047663	ILDR1	immunoglobulin like domain containing receptor 1
800	-1.38377	8.73172	3.06791e-05	0.000479895	CALD1	caldesmon 1
25836	0.378291	8.0575	3.07338e-05	0.000480371	NIPBL	NIPBL, cohesin loading factor
286257	-0.501893	10.4768	3.09688e-05	0.000483661	C9orf142	chromosome 9 open reading frame 142
9184	-0.6617	9.89874	3.11641e-05	0.000486327	BUB3	BUB3, mitotic checkpoint protein
83658	0.67056	11.1731	3.13315e-05	0.000488554	DYNLRB1	dynein light chain roadblock-type 1
5573	0.450949	10.7133	3.15218e-05	0.000491134	PRKAR1A	protein kinase cAMP-dependent type I regulatory subunit alpha
574036	0.475847	6.75041	3.15479e-05	0.000491153	SERTAD4-AS1	SERTAD4 antisense RNA 1
220972	-0.482895	7.14668	3.17477e-05	0.000493875	MARCH8	membrane associated ring-CH-type finger 8
1176	0.738587	10.2088	3.18552e-05	0.000495158	AP3S1	adaptor related protein complex 3 sigma 1 subunit
474	-0.791034	7.00273	3.18855e-05	0.00049524	ATOH1	atonal bHLH transcription factor 1
6597	0.385898	11.3759	3.19162e-05	0.000495328	SMARCA4	SWI/SNF related, matrix associated, actin dependent regulator of chromatin, subfamily a, member 4
133383	0.417532	7.47915	3.20776e-05	0.000497442	SETD9	SET domain containing 9
734	0.38621	7.6697	3.2158e-05	0.000497908	OSGIN2	oxidative stress induced growth inhibitor family member 2
3217	2.59202	9.50284	3.21423e-05	0.000497908	HOXB7	homeobox B7
5834	-0.932084	9.5798	3.22651e-05	0.000497934	PYGB	glycogen phosphorylase B
25874	-0.433311	11.0875	3.21904e-05	0.000497934	MPC2	mitochondrial pyruvate carrier 2
5698	-0.362842	7.18166	3.23318e-05	0.000497934	PSMB9	proteasome subunit beta 9
51094	0.400759	9.6477	3.2336e-05	0.000497934	ADIPOR1	adiponectin receptor 1
6303	0.414931	11.9178	3.22583e-05	0.000497934	SAT1	spermidine/spermine N1-acetyltransferase 1
80194	0.433011	9.51449	3.22995e-05	0.000497934	TMEM134	transmembrane protein 134
64764	0.451093	9.59154	3.23223e-05	0.000497934	CREB3L2	cAMP responsive element binding protein 3 like 2
2040	-1.38754	7.51173	3.23966e-05	0.000498479	STOM	stomatin
11000	0.44044	8.74072	3.24311e-05	0.000498622	SLC27A3	solute carrier family 27 member 3
1620	-0.924285	7.45678	3.29879e-05	0.000506003	BRINP1	BMP/retinoic acid inducible neural specific 1
79029	-0.563337	9.13892	3.29658e-05	0.000506003	SPATA5L1	spermatogenesis associated 5 like 1
694	0.483595	10.8121	3.29573e-05	0.000506003	BTG1	BTG anti-proliferation factor 1
529	0.456165	11.4195	3.30947e-05	0.000507246	ATP6V1E1	ATPase H+ transporting V1 subunit E1
79711	-0.37173	8.31269	3.31769e-05	0.000508113	IPO4	importin 4
6235	-0.44294	10.3805	3.32335e-05	0.000508585	RPS29	ribosomal protein S29
79961	-0.513157	8.32303	3.34885e-05	0.000512092	DENND2D	DENN domain containing 2D
1457	0.468667	8.94416	3.35578e-05	0.000512756	CSNK2A1	casein kinase 2 alpha 1
1910	1.26781	7.37094	3.39589e-05	0.000518483	EDNRB	endothelin receptor type B
200879	0.660545	7.15109	3.40369e-05	0.000519273	LIPH	lipase H
729359	-0.659859	7.2775	3.41035e-05	0.000519888	PLIN4	perilipin 4
5791	0.615096	9.74207	3.44173e-05	0.000524268	PTPRE	protein tyrosine phosphatase, receptor type E
659	0.340864	7.33437	3.44944e-05	0.000525037	BMPR2	bone morphogenetic protein receptor type 2
2707	0.754288	7.52698	3.46555e-05	0.000527084	GJB3	gap junction protein beta 3
7082	0.819537	9.0284	3.47049e-05	0.00052743	TJP1	tight junction protein 1
84803	-0.486806	7.60282	3.4758e-05	0.000527831	GPAT3	glycerol-3-phosphate acyltransferase 3
7517	-0.498059	8.1452	3.52957e-05	0.000535584	XRCC3	X-ray repair cross complementing 3
113419	-0.42743	8.04162	3.54558e-05	0.000537601	TEX261	testis expressed 261
27072	0.442018	9.61819	3.58451e-05	0.000543087	VPS41	VPS41, HOPS complex subunit
54995	-0.640449	8.4971	3.59115e-05	0.000543677	OXSM	3-oxoacyl-ACP synthase, mitochondrial
6158	-0.541885	7.84609	3.62952e-05	0.000549065	RPL28	ribosomal protein L28
6146	-0.522934	11.4596	3.63888e-05	0.000549845	RPL22	ribosomal protein L22
27316	0.345914	10.5293	3.64024e-05	0.000549845	RBMX	RNA binding motif protein, X-linked
51257	0.34932	7.29545	3.65163e-05	0.000551145	MARCH2	membrane associated ring-CH-type finger 2
25880	-0.399763	7.6521	3.66271e-05	0.000552396	TMEM186	transmembrane protein 186
317749	-0.41063	8.55704	3.67267e-05	0.000553476	DHRS4L2	dehydrogenase/reductase 4 like 2
7994	0.649191	8.24463	3.68148e-05	0.000554381	KAT6A	lysine acetyltransferase 6A
29117	0.962116	9.74379	3.70067e-05	0.000556846	BRD7	bromodomain containing 7
79084	-0.667225	8.89308	3.71087e-05	0.000557956	WDR77	WD repeat domain 77
51478	-0.501827	9.44834	3.765e-05	0.00056561	HSD17B7	hydroxysteroid 17-beta dehydrogenase 7
283459	-0.341139	7.69583	3.76749e-05	0.00056561	GATC	glutamyl-tRNA amidotransferase subunit C
389541	-0.780903	10.9822	3.82525e-05	0.000573845	LAMTOR4	late endosomal/lysosomal adaptor, MAPK and MTOR activator 4
3706	1.10363	8.12644	3.82951e-05	0.000574049	ITPKA	inositol-trisphosphate 3-kinase A
23401	-1.0563	10.868	3.85383e-05	0.000577256	FRAT2	FRAT2, WNT signaling pathway regulator
3136	0.539835	9.52091	3.85782e-05	0.000577418	HLA-H	major histocompatibility complex, class I, H (pseudogene)
84133	0.468083	8.65172	3.87273e-05	0.000579211	ZNRF3	zinc and ring finger 3
4041	0.542454	9.05163	3.89278e-05	0.00058177	LRP5	LDL receptor related protein 5
5205	-0.518757	7.15642	3.92137e-05	0.000584554	ATP8B1	ATPase phospholipid transporting 8B1
5347	-0.448584	8.16828	3.9208e-05	0.000584554	PLK1	polo like kinase 1
3814	-0.35812	6.94456	3.92324e-05	0.000584554	KISS1	KiSS-1 metastasis-suppressor
868	0.384044	7.81636	3.91855e-05	0.000584554	CBLB	Cbl proto-oncogene B
9805	0.459908	9.70655	3.93425e-05	0.000585753	SCRN1	secernin 1
5351	0.447509	10.7169	3.94062e-05	0.00058626	PLOD1	procollagen-lysine,2-oxoglutarate 5-dioxygenase 1
65062	0.515016	8.63527	3.95438e-05	0.000587865	TMEM237	transmembrane protein 237
11046	0.672523	8.79662	3.97804e-05	0.000590937	SLC35D2	solute carrier family 35 member D2
10007	-0.569506	11.7889	4.03477e-05	0.000598915	GNPDA1	glucosamine-6-phosphate deaminase 1
84706	-0.63822	9.62872	4.04486e-05	0.000599962	GPT2	glutamic--pyruvic transaminase 2
27079	-0.407689	9.6709	4.06062e-05	0.000601397	RPUSD2	RNA pseudouridylate synthase domain containing 2
29883	0.333583	6.85654	4.05825e-05	0.000601397	CNOT7	CCR4-NOT transcription complex subunit 7
389337	0.377572	7.13626	4.06496e-05	0.00060159	ARHGEF37	Rho guanine nucleotide exchange factor 37
147968	-0.90985	8.09239	4.09141e-05	0.0006046	CAPN12	calpain 12
3759	0.448521	7.41962	4.08875e-05	0.0006046	KCNJ2	potassium voltage-gated channel subfamily J member 2
26047	-1.26257	10.1269	4.11289e-05	0.000607027	CNTNAP2	contactin associated protein-like 2
440040	2.80408	7.99994	4.11398e-05	0.000607027	LOC440040	glutamate metabotropic receptor 5 pseudogene
8766	0.585914	11.8117	4.12503e-05	0.000608204	RAB11A	RAB11A, member RAS oncogene family
642	-0.392581	8.93175	4.15225e-05	0.000611761	BLMH	bleomycin hydrolase
220	1.17188	7.41545	4.16112e-05	0.00061261	ALDH1A3	aldehyde dehydrogenase 1 family member A3
64745	-0.44875	9.06763	4.18575e-05	0.000615253	METTL17	methyltransferase like 17
55652	0.418619	7.53242	4.1838e-05	0.000615253	SLC48A1	solute carrier family 48 member 1
360132	0.530184	10.0922	4.1884e-05	0.000615253	FKBP9P1	FK506 binding protein 9 pseudogene 1
1894	-0.595206	10.5829	4.19244e-05	0.000615389	ECT2	epithelial cell transforming 2
55486	-0.523505	9.61408	4.21713e-05	0.000618555	PARL	presenilin associated rhomboid like
5997	-0.648362	8.2861	4.22636e-05	0.000619448	RGS2	regulator of G-protein signaling 2
955	-0.445497	8.9123	4.23913e-05	0.000620859	ENTPD6	ectonucleoside triphosphate diphosphohydrolase 6 (putative)
1044	-2.78711	10.3562	4.25704e-05	0.000623021	CDX1	caudal type homeobox 1
6134	-0.661846	8.60204	4.28318e-05	0.000626383	RPL10	ribosomal protein L10
292	-0.515734	7.52778	4.36612e-05	0.00063804	SLC25A5	solute carrier family 25 member 5
6218	-0.532121	7.99655	4.38733e-05	0.000640667	RPS17	ribosomal protein S17
2280	0.414299	8.98753	4.43357e-05	0.000646942	FKBP1A	FK506 binding protein 1A
55034	-0.600567	9.39273	4.4468e-05	0.000646962	MOCOS	molybdenum cofactor sulfurase
51567	-0.526225	7.60168	4.44348e-05	0.000646962	TDP2	tyrosyl-DNA phosphodiesterase 2
871	0.450433	8.73436	4.4407e-05	0.000646962	SERPINH1	serpin family H member 1
22875	0.502587	8.29119	4.44659e-05	0.000646962	ENPP4	ectonucleotide pyrophosphatase/phosphodiesterase 4 (putative)
131474	-0.522691	10.2826	4.45989e-05	0.00064839	CHCHD4	coiled-coil-helix-coiled-coil-helix domain containing 4
90024	0.74972	8.36855	4.49433e-05	0.000652916	FLJ20021	uncharacterized LOC90024
51512	-0.425147	7.90572	4.503e-05	0.000653696	GTSE1	G2 and S-phase expressed 1
22928	-0.479198	9.63663	4.50722e-05	0.000653828	SEPHS2	selenophosphate synthetase 2
3954	-0.684238	8.42104	4.5219e-05	0.000655477	LETM1	leucine zipper and EF-hand containing transmembrane protein 1
9419	0.495105	10.033	4.52725e-05	0.000655771	CRIPT	CXXC repeat containing interactor of PDZ3 domain
27324	0.980101	7.44407	4.53902e-05	0.000656996	TOX3	TOX high mobility group box family member 3
140707	-0.695951	9.30208	4.57869e-05	0.000662252	BRI3BP	BRI3 binding protein
10380	-0.56815	7.77191	4.59033e-05	0.000663401	BPNT1	3'(2'), 5'-bisphosphate nucleotidase 1
54874	0.55143	10.0321	4.59335e-05	0.000663401	FNBP1L	formin binding protein 1 like
6923	-0.507233	8.66433	4.61916e-05	0.000666157	ELOB	elongin B
122953	0.387457	7.12862	4.61844e-05	0.000666157	JDP2	Jun dimerization protein 2
8835	0.461488	6.89839	4.65436e-05	0.000670743	SOCS2	suppressor of cytokine signaling 2
3714	1.24885	7.76426	4.67911e-05	0.00067382	JAG2	jagged 2
1352	-0.555887	9.40527	4.69183e-05	0.000675159	COX10	COX10, heme A:farnesyltransferase cytochrome c oxidase assembly factor
317662	0.431911	7.99144	4.70825e-05	0.000677029	FAM149B1	family with sequence similarity 149 member B1
4357	-0.535268	8.35564	4.72055e-05	0.000678305	MPST	mercaptopyruvate sulfurtransferase
79754	-0.391037	8.10194	4.73615e-05	0.000679559	ASB13	ankyrin repeat and SOCS box containing 13
7596	0.376158	7.59534	4.73304e-05	0.000679559	ZNF45	zinc finger protein 45
197259	-0.623031	9.54273	4.76991e-05	0.000683906	MLKL	mixed lineage kinase domain like pseudokinase
1649	-0.444218	7.41404	4.77732e-05	0.000684472	DDIT3	DNA damage inducible transcript 3
55850	-0.365782	7.78343	4.79614e-05	0.000686671	USE1	unconventional SNARE in the ER 1
2528	-0.466816	7.34982	4.81595e-05	0.000688553	FUT6	fucosyltransferase 6
205	1.60315	8.79985	4.81625e-05	0.000688553	AK4	adenylate kinase 4
7746	0.340948	7.6907	4.83369e-05	0.000690548	ZSCAN9	zinc finger and SCAN domain containing 9
339344	0.393639	9.9575	4.84609e-05	0.000691819	MYPOP	Myb related transcription factor, partner of profilin
83657	0.369819	6.94202	4.86687e-05	0.000694284	DYNLRB2	dynein light chain roadblock-type 2
55023	0.428024	8.21064	4.97635e-05	0.00070939	PHIP	pleckstrin homology domain interacting protein
29914	-0.441385	9.44235	5.03149e-05	0.000716734	UBIAD1	UbiA prenyltransferase domain containing 1
7054	1.05127	7.24115	5.04682e-05	0.0007184	TH	tyrosine hydroxylase
23420	0.507887	8.29321	5.07303e-05	0.000721092	NOMO1	NODAL modulator 1
6850	1.80604	9.69753	5.07113e-05	0.000721092	SYK	spleen associated tyrosine kinase
255738	-0.852754	8.78401	5.0943e-05	0.000723596	PCSK9	proprotein convertase subtilisin/kexin type 9
84245	-0.446477	9.96973	5.14204e-05	0.000729852	MRI1	methylthioribose-1-phosphate isomerase 1
4968	-0.430375	8.47533	5.15267e-05	0.000730313	OGG1	8-oxoguanine DNA glycosylase
5824	0.60276	8.67209	5.1505e-05	0.000730313	PEX19	peroxisomal biogenesis factor 19
448835	-0.465987	6.80004	5.15966e-05	0.000730779	LCE6A	late cornified envelope 6A
51204	-0.400888	9.77463	5.17541e-05	0.000732485	TACO1	translational activator of cytochrome c oxidase I
23054	0.368409	9.40318	5.18945e-05	0.000733947	NCOA6	nuclear receptor coactivator 6
6611	0.404998	10.7792	5.19653e-05	0.000734423	SMS	spermine synthase
10978	-0.384778	8.62292	5.27399e-05	0.000744838	CLP1	cleavage and polyadenylation factor I subunit 1
65003	-0.522382	11.1256	5.33406e-05	0.000752784	MRPL11	mitochondrial ribosomal protein L11
978	0.895706	7.90464	5.34452e-05	0.000753723	CDA	cytidine deaminase
738	-0.468542	10.758	5.36732e-05	0.000756398	VPS51	VPS51, GARP complex subunit
2241	0.556521	7.49133	5.37438e-05	0.000756854	FER	FER tyrosine kinase
79085	-0.561109	11.2954	5.38648e-05	0.000758017	SLC25A23	solute carrier family 25 member 23
94104	-0.410172	8.5587	5.42253e-05	0.000762548	PAXBP1	PAX3 and PAX7 binding protein 1
57404	0.653634	8.65145	5.42677e-05	0.000762602	CYP20A1	cytochrome P450 family 20 subfamily A member 1
55255	0.777072	8.57151	5.43954e-05	0.000763853	WDR41	WD repeat domain 41
152519	-0.393464	7.22726	5.57844e-05	0.000782248	NIPAL1	NIPA like domain containing 1
51291	0.33189	7.57258	5.57733e-05	0.000782248	GMIP	GEM interacting protein
3376	-0.36845	10.5507	5.61094e-05	0.000785691	IARS	isoleucyl-tRNA synthetase
6238	0.710859	10.4075	5.60748e-05	0.000785691	RRBP1	ribosome binding protein 1
23171	-0.477011	10.6176	5.64046e-05	0.000789265	GPD1L	glycerol-3-phosphate dehydrogenase 1-like
6167	-0.396547	7.44761	5.6745e-05	0.000793183	RPL37	ribosomal protein L37
29071	0.447786	10.1268	5.67648e-05	0.000793183	C1GALT1C1	C1GALT1 specific chaperone 1
5783	-0.316738	6.73585	5.68664e-05	0.000794042	PTPN13	protein tyrosine phosphatase, non-receptor type 13
345757	0.480136	8.64205	5.71025e-05	0.000796775	FAM174A	family with sequence similarity 174 member A
2017	0.403298	7.20237	5.73694e-05	0.000799935	CTTN	cortactin
10212	-0.418694	12.4274	5.74163e-05	0.000800024	DDX39A	DExD-box helicase 39A
4552	-0.435941	9.33149	5.76733e-05	0.00080304	MTRR	5-methyltetrahydrofolate-homocysteine methyltransferase reductase
92856	-0.366704	11.5562	5.77715e-05	0.000803841	IMP4	IMP4 homolog, U3 small nucleolar ribonucleoprotein
221037	0.296964	7.44624	5.78268e-05	0.000803945	JMJD1C	jumonji domain containing 1C
5515	0.327559	10.3243	5.78603e-05	0.000803945	PPP2CA	protein phosphatase 2 catalytic subunit alpha
57221	-0.460117	6.99734	5.79262e-05	0.000804296	ARFGEF3	ARFGEF family member 3
57231	0.438327	9.72202	5.8198e-05	0.000807503	SNX14	sorting nexin 14
6653	0.754042	7.80127	5.85261e-05	0.000811485	SORL1	sortilin related receptor 1
54467	0.431847	8.91424	5.88133e-05	0.000814896	ANKIB1	ankyrin repeat and IBR domain containing 1
55700	0.349619	9.78716	5.94677e-05	0.000823386	MAP7D1	MAP7 domain containing 1
29946	0.347387	8.37827	5.96819e-05	0.000825774	SERTAD3	SERTA domain containing 3
85414	-0.385375	8.1516	5.99678e-05	0.000829149	SLC45A3	solute carrier family 45 member 3
3174	-0.507162	7.43337	6.02708e-05	0.000832175	HNF4G	hepatocyte nuclear factor 4 gamma
1979	0.370195	9.14321	6.02453e-05	0.000832175	EIF4EBP2	eukaryotic translation initiation factor 4E binding protein 2
55325	0.349831	9.7617	6.03893e-05	0.000833228	UFSP2	UFM1 specific peptidase 2
79664	-0.439742	8.19241	6.05737e-05	0.000835191	ICE2	interactor of little elongation complex ELL subunit 2
51506	0.388068	10.7699	6.06509e-05	0.000835673	UFC1	ubiquitin-fold modifier conjugating enzyme 1
10267	-0.899381	9.64562	6.07891e-05	0.000836773	RAMP1	receptor activity modifying protein 1
285513	-0.526576	7.08872	6.08266e-05	0.000836773	GPRIN3	GPRIN family member 3
47	-0.520413	10.1323	6.08897e-05	0.000836773	ACLY	ATP citrate lyase
81620	-0.453857	9.85033	6.09001e-05	0.000836773	CDT1	chromatin licensing and DNA replication factor 1
515	-0.411999	10.6827	6.12752e-05	0.000841343	ATP5F1	ATP synthase, H+ transporting, mitochondrial Fo complex subunit B1
169200	-0.498568	8.3222	6.1327e-05	0.00084147	TMEM64	transmembrane protein 64
822	0.505061	7.05201	6.1753e-05	0.000846727	CAPG	capping actin protein, gelsolin like
139341	0.451191	9.04024	6.21037e-05	0.000850945	FUNDC1	FUN14 domain containing 1
1622	-0.658266	11.6689	6.28218e-05	0.000858405	DBI	diazepam binding inhibitor, acyl-CoA binding protein
29984	0.508814	8.2799	6.27849e-05	0.000858405	RHOD	ras homolog family member D
5547	0.952796	11.3019	6.27389e-05	0.000858405	PRCP	prolylcarboxypeptidase
85407	2.61533	8.58885	6.2705e-05	0.000858405	NKD1	naked cuticle homolog 1
401546	-0.547526	10.9892	6.30134e-05	0.000860272	C9orf152	chromosome 9 open reading frame 152
11108	0.376818	9.91998	6.30454e-05	0.000860272	PRDM4	PR/SET domain 4
79971	-0.492554	8.30324	6.30962e-05	0.000860371	WLS	wntless Wnt ligand secretion mediator
84148	-0.38959	8.53427	6.34103e-05	0.000862964	KAT8	lysine acetyltransferase 8
54994	0.371743	9.98451	6.33536e-05	0.000862964	GID8	GID complex subunit 8 homolog
9569	0.444775	8.13383	6.34173e-05	0.000862964	GTF2IRD1	GTF2I repeat domain containing 1
23212	-0.484693	9.46887	6.36377e-05	0.000865368	RRS1	ribosome biogenesis regulator homolog
55041	-0.472136	7.58071	6.37498e-05	0.000866296	PLEKHB2	pleckstrin homology domain containing B2
2833	0.35134	6.98029	6.39264e-05	0.0008681	CXCR3	C-X-C motif chemokine receptor 3
127262	-0.539695	10.4895	6.40622e-05	0.000868863	TPRG1L	tumor protein p63 regulated 1 like
51020	0.349611	11.9764	6.40705e-05	0.000868863	HDDC2	HD domain containing 2
10458	0.506132	7.6238	6.45398e-05	0.000874627	BAIAP2	BAI1 associated protein 2
2317	0.992388	9.42529	6.51678e-05	0.000882532	FLNB	filamin B
130576	1.31908	7.42753	6.59597e-05	0.000892646	LYPD6B	LY6/PLAUR domain containing 6B
64924	-0.277407	10.1075	6.63926e-05	0.00089789	SLC30A5	solute carrier family 30 member 5
10507	0.42368	8.6037	6.64533e-05	0.000898096	SEMA4D	semaphorin 4D
2825	0.575443	6.81777	6.66892e-05	0.000900669	GPR1	G protein-coupled receptor 1
8462	-0.360142	7.49177	6.67901e-05	0.000900801	KLF11	Kruppel like factor 11
60	0.454999	13.1729	6.67766e-05	0.000900801	ACTB	actin beta
8239	0.457835	8.82864	6.68995e-05	0.000901662	USP9X	ubiquitin specific peptidase 9, X-linked
10758	0.449896	9.35117	6.71549e-05	0.000904487	TRAF3IP2	TRAF3 interacting protein 2
23394	0.526147	9.1143	6.72952e-05	0.000905143	ADNP	activity dependent neuroprotector homeobox
80219	0.57338	9.94447	6.72717e-05	0.000905143	COQ10B	coenzyme Q10B
5321	-0.437695	6.83084	6.73556e-05	0.000905339	PLA2G4A	phospholipase A2 group IVA
25776	-0.460784	9.27301	6.77446e-05	0.000909816	CBY1	chibby family member 1, beta catenin antagonist
10891	-0.431165	6.86997	6.77807e-05	0.000909816	PPARGC1A	PPARG coactivator 1 alpha
221833	-0.792685	8.51064	6.78761e-05	0.000909862	SP8	Sp8 transcription factor
7107	0.398964	7.97779	6.78324e-05	0.000909862	GPR137B	G protein-coupled receptor 137B
148641	0.551816	7.10222	6.86321e-05	0.000919373	SLC35F3	solute carrier family 35 member F3
7332	-0.519065	8.76615	6.87436e-05	0.000920243	UBE2L3	ubiquitin conjugating enzyme E2 L3
10013	0.434004	7.49669	6.89077e-05	0.000921815	HDAC6	histone deacetylase 6
7494	-0.424011	11.049	6.94594e-05	0.000928568	XBP1	X-box binding protein 1
203197	-0.422612	7.54602	7.01881e-05	0.000937675	TMEM268	transmembrane protein 268
6672	0.408324	7.54984	7.04627e-05	0.000940708	SP100	SP100 nuclear antigen
126789	-0.423595	8.43143	7.07152e-05	0.000943442	PUSL1	pseudouridylate synthase-like 1
374918	1.23503	7.20491	7.11435e-05	0.000948516	IGFL1	IGF like family member 1
23593	0.38967	11.6154	7.18352e-05	0.000957093	HEBP2	heme binding protein 2
9341	0.390474	10.0824	7.20761e-05	0.000959655	VAMP3	vesicle associated membrane protein 3
64288	0.674514	9.18537	7.22297e-05	0.000961053	ZSCAN31	zinc finger and SCAN domain containing 31
91574	-0.374246	8.93794	7.26558e-05	0.00096599	C12orf65	chromosome 12 open reading frame 65
29109	-0.348983	7.83988	7.26984e-05	0.00096599	FHOD1	formin homology 2 domain containing 1
9578	0.406745	7.84567	7.28574e-05	0.000967452	CDC42BPB	CDC42 binding protein kinase beta
7172	-0.549106	9.99405	7.32033e-05	0.000970742	TPMT	thiopurine S-methyltransferase
55794	-0.512519	8.70163	7.31969e-05	0.000970742	DDX28	DEAD-box helicase 28
29881	-0.393877	6.82195	7.39672e-05	0.000980214	NPC1L1	NPC1 like intracellular cholesterol transporter 1
3145	-0.462263	9.0041	7.42109e-05	0.000982785	HMBS	hydroxymethylbilane synthase
22974	0.372717	9.48007	7.46813e-05	0.000988352	TPX2	TPX2, microtubule nucleation factor
92162	-0.485857	6.72535	7.5212e-05	0.000994711	TMEM88	transmembrane protein 88
57475	-0.42312	7.6729	7.53155e-05	0.000995413	PLEKHH1	pleckstrin homology, MyTH4 and FERM domain containing H1
26151	-0.521126	8.56229	7.56234e-05	0.000998815	NAT9	N-acetyltransferase 9 (putative)
23223	-0.401183	8.54517	7.64497e-05	0.00100885	RRP12	ribosomal RNA processing 12 homolog
284422	-0.383073	7.01061	7.65228e-05	0.00100885	SMIM24	small integral membrane protein 24
23333	0.35452	9.46915	7.65359e-05	0.00100885	DPY19L1	dpy-19 like 1
378	0.431477	12.3408	7.66387e-05	0.00100953	ARF4	ADP ribosylation factor 4
23191	0.516459	9.0207	7.66957e-05	0.0010096	CYFIP1	cytoplasmic FMR1 interacting protein 1
5534	0.709859	9.91827	7.71429e-05	0.00101482	PPP3R1	protein phosphatase 3 regulatory subunit B, alpha
79180	-0.48943	10.8264	7.74374e-05	0.00101801	EFHD2	EF-hand domain family member D2
481	-1.04601	11.9948	7.77626e-05	0.00102161	ATP1B1	ATPase Na+/K+ transporting subunit beta 1
10765	0.350262	7.85975	7.80662e-05	0.00102492	KDM5B	lysine demethylase 5B
5753	0.681419	7.77041	7.83835e-05	0.0010284	PTK6	protein tyrosine kinase 6
116984	0.463789	7.17856	7.92749e-05	0.0010394	ARAP2	ArfGAP with RhoGAP domain, ankyrin repeat and PH domain 2
5155	0.563282	6.93786	8.03951e-05	0.00105339	PDGFB	platelet derived growth factor subunit B
57609	0.360141	9.66436	8.05246e-05	0.00105369	DIP2B	disco interacting protein 2 homolog B
286148	0.55955	8.07853	8.04872e-05	0.00105369	DPY19L4	dpy-19 like 4 (C. elegans)
90060	0.387282	7.44893	8.0697e-05	0.00105525	CCDC120	coiled-coil domain containing 120
9912	-0.874407	8.70853	8.09643e-05	0.00105805	ARHGAP44	Rho GTPase activating protein 44
9868	-0.780651	10.132	8.12978e-05	0.0010617	TOMM70	translocase of outer mitochondrial membrane 70
54474	-0.620161	6.95202	8.22031e-05	0.00107282	KRT20	keratin 20
83607	0.525495	7.87984	8.24837e-05	0.00107577	AMMECR1L	AMMECR1 like
147138	0.376558	6.81314	8.28352e-05	0.00107964	TMC8	transmembrane channel like 8
2887	-0.586816	7.34682	8.31535e-05	0.00108253	GRB10	growth factor receptor bound protein 10
51292	-0.383336	9.77713	8.31659e-05	0.00108253	GMPR2	guanosine monophosphate reductase 2
91300	0.482107	9.59035	8.3292e-05	0.00108345	R3HDM4	R3H domain containing 4
8036	0.4136	8.65818	8.34999e-05	0.00108544	SHOC2	SHOC2, leucine rich repeat scaffold protein
5511	-0.397628	7.47741	8.37449e-05	0.00108772	PPP1R8	protein phosphatase 1 regulatory subunit 8
91	0.339905	8.95615	8.37853e-05	0.00108772	ACVR1B	activin A receptor type 1B
79035	-0.382006	9.70036	8.41331e-05	0.00109152	NABP2	nucleic acid binding protein 2
10940	-0.395757	7.6001	8.43433e-05	0.00109353	POP1	POP1 homolog, ribonuclease P/MRP subunit
23708	0.393777	9.13083	8.44746e-05	0.00109452	GSPT2	G1 to S phase transition 2
6161	-0.497405	7.66356	8.46511e-05	0.00109608	RPL32	ribosomal protein L32
9448	0.340067	7.209	8.49255e-05	0.00109892	MAP4K4	mitogen-activated protein kinase kinase kinase kinase 4
2768	0.47212	8.43585	8.52247e-05	0.00110207	GNA12	G protein subunit alpha 12
55624	0.368541	10.2316	8.5628e-05	0.00110367	POMGNT1	protein O-linked mannose N-acetylglucosaminyltransferase 1 (beta 1,2-)
6415	0.451429	9.95079	8.56195e-05	0.00110367	SELENOW	selenoprotein W
9836	0.461434	8.77781	8.54729e-05	0.00110367	LCMT2	leucine carboxyl methyltransferase 2
3105	0.480509	8.6094	8.5585e-05	0.00110367	HLA-A	major histocompatibility complex, class I, A
53	0.570179	7.9941	8.54856e-05	0.00110367	ACP2	acid phosphatase 2, lysosomal
84967	-0.434283	9.6066	8.58071e-05	0.00110526	LSM10	LSM10, U7 small nuclear RNA associated
84159	-0.776057	9.22971	8.59014e-05	0.00110576	ARID5B	AT-rich interaction domain 5B
54534	-0.649377	11.4481	8.60502e-05	0.0011065	MRPL50	mitochondrial ribosomal protein L50
311	0.446586	8.54002	8.60713e-05	0.0011065	ANXA11	annexin A11
4706	-0.509141	13.027	8.69526e-05	0.00111449	NDUFAB1	NADH:ubiquinone oxidoreductase subunit AB1
83931	-0.437232	9.92593	8.70781e-05	0.00111449	STK40	serine/threonine kinase 40
55200	-0.415842	7.22789	8.70412e-05	0.00111449	PLEKHG6	pleckstrin homology and RhoGEF domain containing G6
28990	-0.306758	7.75201	8.70872e-05	0.00111449	ASTE1	asteroid homolog 1 (Drosophila)
150684	0.484408	10.6085	8.70429e-05	0.00111449	COMMD1	copper metabolism domain containing 1
6277	0.492594	13.672	8.68214e-05	0.00111449	S100A6	S100 calcium binding protein A6
3434	0.885864	7.11701	8.69471e-05	0.00111449	IFIT1	interferon induced protein with tetratricopeptide repeats 1
2053	-0.549078	8.87554	8.77658e-05	0.00112172	EPHX2	epoxide hydrolase 2
708	-0.413018	12.9595	8.77322e-05	0.00112172	C1QBP	complement C1q binding protein
23428	2.2261	7.99033	8.78796e-05	0.00112245	SLC7A8	solute carrier family 7 member 8
51166	-0.564316	7.99095	8.84402e-05	0.00112888	AADAT	aminoadipate aminotransferase
5786	0.371043	8.32916	8.87695e-05	0.00113236	PTPRA	protein tyrosine phosphatase, receptor type A
27440	-0.635785	8.23057	8.94649e-05	0.00114049	HDHD5	haloacid dehalogenase like hydrolase domain containing 5
26156	-0.344048	10.9519	8.963e-05	0.00114186	RSL1D1	ribosomal L1 domain containing 1
10347	-0.560955	7.96473	8.97243e-05	0.00114232	ABCA7	ATP binding cassette subfamily A member 7
6890	0.396076	10.3964	9.02148e-05	0.00114783	TAP1	transporter 1, ATP binding cassette subfamily B member
5792	0.436498	11.3198	9.03136e-05	0.00114835	PTPRF	protein tyrosine phosphatase, receptor type F
1050	-1.06491	8.8333	9.04946e-05	0.00114917	CEBPA	CCAAT/enhancer binding protein alpha
55971	0.51565	9.84705	9.04604e-05	0.00114917	BAIAP2L1	BAI1 associated protein 2 like 1
823	0.374342	10.2894	9.0611e-05	0.00114917	CAPN1	calpain 1
1316	0.671847	9.20198	9.06e-05	0.00114917	KLF6	Kruppel like factor 6
6480	-0.610334	9.23007	9.08656e-05	0.00115166	ST6GAL1	ST6 beta-galactoside alpha-2,6-sialyltransferase 1
113246	-0.591143	11.0381	9.12926e-05	0.00115559	C12orf57	chromosome 12 open reading frame 57
91120	-0.537024	8.94339	9.12352e-05	0.00115559	ZNF682	zinc finger protein 682
6647	-0.413263	14.0515	9.19642e-05	0.00116335	SOD1	superoxide dismutase 1
5831	-0.341024	9.60337	9.22726e-05	0.0011665	PYCR1	pyrroline-5-carboxylate reductase 1
1174	-0.541543	9.62041	9.24688e-05	0.00116824	AP1S1	adaptor related protein complex 1 sigma 1 subunit
5874	-0.644899	8.54507	9.33047e-05	0.00117805	RAB27B	RAB27B, member RAS oncogene family
6227	-0.624248	11.9764	9.3554e-05	0.00117821	RPS21	ribosomal protein S21
79791	-0.536579	9.20003	9.34539e-05	0.00117821	FBXO31	F-box protein 31
23112	0.450405	8.449	9.34126e-05	0.00117821	TNRC6B	trinucleotide repeat containing 6B
29899	0.503949	10.1677	9.3556e-05	0.00117821	GPSM2	G-protein signaling modulator 2
9349	-0.446426	8.33971	9.41896e-05	0.00118543	RPL23	ribosomal protein L23
10159	0.410732	11.3847	9.42685e-05	0.00118567	ATP6AP2	ATPase H+ transporting accessory protein 2
10533	0.367341	8.61529	9.45689e-05	0.00118815	ATG7	autophagy related 7
89944	0.52061	8.29537	9.46005e-05	0.00118815	GLB1L2	galactosidase beta 1 like 2
647979	0.541922	9.82391	9.4646e-05	0.00118815	NORAD	non-coding RNA activated by DNA damage
79893	0.367828	9.36959	9.47716e-05	0.00118897	GGNBP2	gametogenetin binding protein 2
5883	-0.324178	7.29201	9.54454e-05	0.00119667	RAD9A	RAD9 checkpoint clamp component A
51727	-0.648702	9.30477	9.56171e-05	0.00119806	CMPK1	cytidine/uridine monophosphate kinase 1
8674	0.416904	7.63464	9.69768e-05	0.00121433	VAMP4	vesicle associated membrane protein 4
30844	0.476398	9.4212	9.70744e-05	0.00121442	EHD4	EH domain containing 4
6386	0.509599	9.3032	9.71681e-05	0.00121442	SDCBP	syndecan binding protein
7164	0.753594	10.2368	9.71117e-05	0.00121442	TPD52L1	tumor protein D52 like 1
10682	-0.656341	10.8049	9.72488e-05	0.00121466	EBP	emopamil binding protein (sterol isomerase)
27012	0.355836	7.48228	9.78937e-05	0.0012204	KCNV1	potassium voltage-gated channel modifier subfamily V member 1
114984	0.372294	8.06695	9.78627e-05	0.0012204	FLYWCH2	FLYWCH family member 2
348013	1.28201	7.40827	9.78379e-05	0.0012204	TMEM255B	transmembrane protein 255B
4704	-0.408306	11.4034	9.79709e-05	0.00122059	NDUFA9	NADH:ubiquinone oxidoreductase subunit A9
9488	0.381333	8.11331	9.81871e-05	0.00122249	PIGB	phosphatidylinositol glycan anchor biosynthesis class B
91012	0.427841	7.88636	9.82471e-05	0.00122249	CERS5	ceramide synthase 5
79719	-0.372236	8.93309	9.90342e-05	0.00123151	AAGAB	alpha- and gamma-adaptin binding protein
91355	-0.439291	7.56361	9.93069e-05	0.00123413	LRP5L	LDL receptor related protein 5 like
79784	0.38493	7.12803	9.97395e-05	0.00123872	MYH14	myosin heavy chain 14
25875	-0.420073	8.61772	0.000100109	0.00124175	LETMD1	LETM1 domain containing 1
6621	-0.378423	8.64921	0.000100069	0.00124175	SNAPC4	small nuclear RNA activating complex polypeptide 4
91298	-0.392822	8.79845	0.000101238	0.00125497	C12orf29	chromosome 12 open reading frame 29
79673	0.397969	8.58907	0.000101358	0.00125567	ZNF329	zinc finger protein 329
84326	-0.642096	10.3715	0.00010153	0.00125702	METTL26	methyltransferase like 26
7534	0.492028	12.8741	0.000102239	0.001265	YWHAZ	tyrosine 3-monooxygenase/tryptophan 5-monooxygenase activation protein zeta
26958	0.690109	8.84276	0.000102314	0.00126514	COPG2	coatomer protein complex subunit gamma 2
4257	-0.716707	10.2537	0.000102545	0.0012672	MGST1	microsomal glutathione S-transferase 1
84152	-0.558491	11.6422	0.000102735	0.00126875	PPP1R1B	protein phosphatase 1 regulatory inhibitor subunit 1B
23481	-0.475701	8.79515	0.000103321	0.00127519	PES1	pescadillo ribosomal biogenesis factor 1
10452	-0.509031	8.24914	0.000103495	0.00127655	TOMM40	translocase of outer mitochondrial membrane 40
85395	-0.40089	8.94752	0.000103783	0.00127771	FAM207A	family with sequence similarity 207 member A
81603	0.433099	9.7558	0.000103728	0.00127771	TRIM8	tripartite motif containing 8
57132	0.483155	10.3857	0.000103738	0.00127771	CHMP1B	charged multivesicular body protein 1B
24	-0.346262	6.82407	0.000104289	0.00128313	ABCA4	ATP binding cassette subfamily A member 4
283234	-0.32115	7.30625	0.000104831	0.00128901	CCDC88B	coiled-coil domain containing 88B
403	-0.306311	6.84401	0.000105479	0.00129616	ARL3	ADP ribosylation factor like GTPase 3
80824	-0.420973	7.72194	0.000105787	0.00129914	DUSP16	dual specificity phosphatase 16
93436	-0.346627	7.83455	0.000106086	0.00130119	ARMC6	armadillo repeat containing 6
56912	0.33301	7.64787	0.000106048	0.00130119	IFT46	intraflagellar transport 46
376693	-0.586321	8.7405	0.000106383	0.0013037	RPS10P7	ribosomal protein S10 pseudogene 7
54065	-0.414557	7.92463	0.000106549	0.0013037	SMIM11A	small integral membrane protein 11A
10947	0.388964	8.38756	0.000106517	0.0013037	AP3M2	adaptor related protein complex 3 mu 2 subunit
26053	0.53594	9.50344	0.000106554	0.0013037	AUTS2	AUTS2, activator of transcription and developmental regulator
100170841	-0.570258	7.94798	0.000107194	0.00131072	EPOP	elongin BC and polycomb repressive complex 2 associated protein
8618	0.932416	7.31118	0.000108344	0.00132396	CADPS	calcium dependent secretion activator
3241	0.31776	10.9398	0.000108541	0.00132556	HPCAL1	hippocalcin like 1
8549	-0.324104	6.75601	0.000108802	0.00132754	LGR5	leucine rich repeat containing G protein-coupled receptor 5
11322	0.637439	8.78443	0.000108838	0.00132754	TMC6	transmembrane channel like 6
594	-0.449427	8.78434	0.000108929	0.00132783	BCKDHB	branched chain keto acid dehydrogenase E1 subunit beta
387695	-2.41858	9.38777	0.000110282	0.00134266	C10orf99	chromosome 10 open reading frame 99
148170	-1.57167	10.4506	0.000110214	0.00134266	CDC42EP5	CDC42 effector protein 5
118430	4.18661	8.75088	0.000110365	0.00134285	MUCL1	mucin like 1
9256	0.500516	6.85893	0.000110476	0.00134338	TSPOAP1	TSPO associated protein 1
80790	0.690402	10.534	0.000110794	0.00134642	CMIP	c-Maf inducing protein
55114	0.373215	9.4591	0.000110902	0.00134661	ARHGAP17	Rho GTPase activating protein 17
10971	0.500071	13.4746	0.000110946	0.00134661	YWHAQ	tyrosine 3-monooxygenase/tryptophan 5-monooxygenase activation protein theta
91942	-0.326721	11.3511	0.000111105	0.00134772	NDUFAF2	NADH:ubiquinone oxidoreductase complex assembly factor 2
5725	0.282829	13.4481	0.000112916	0.00136884	PTBP1	polypyrimidine tract binding protein 1
26092	0.777468	9.43068	0.000113074	0.00136992	TOR1AIP1	torsin 1A interacting protein 1
29058	0.291567	10.9626	0.000113154	0.00137005	TMEM230	transmembrane protein 230
25907	1.51371	7.76381	0.000113506	0.00137347	TMEM158	transmembrane protein 158 (gene/pseudogene)
126208	-0.477191	9.99546	0.000113785	0.00137599	ZNF787	zinc finger protein 787
54542	0.513651	7.36706	0.00011408	0.00137872	RC3H2	ring finger and CCCH-type domains 2
400451	-0.780704	8.17354	0.000114545	0.0013835	FAM174B	family with sequence similarity 174 member B
79072	-0.502817	8.43344	0.00011463	0.00138368	FASTKD3	FAST kinase domains 3
145773	-0.735587	7.91528	0.000115521	0.00139229	FAM81A	family with sequence similarity 81 member A
22929	-0.403876	8.63856	0.000115625	0.00139229	SEPHS1	selenophosphate synthetase 1
6747	-0.347853	7.28071	0.000115503	0.00139229	SSR3	signal sequence receptor subunit 3
23065	0.369467	8.85866	0.000115609	0.00139229	EMC1	ER membrane protein complex subunit 1
51001	-0.428372	9.77074	0.000116985	0.00140696	MTERF3	mitochondrial transcription termination factor 3
116039	0.687051	7.62218	0.000116976	0.00140696	OSR2	odd-skipped related transciption factor 2
83852	1.00467	8.88298	0.000117341	0.00141037	SETDB2	SET domain bifurcated 2
57511	0.458086	8.04715	0.000117842	0.00141553	COG6	component of oligomeric golgi complex 6
90990	-0.312863	7.48481	0.00011808	0.00141668	KIFC2	kinesin family member C2
3717	0.407367	7.29485	0.000118042	0.00141668	JAK2	Janus kinase 2
25800	0.400453	7.90225	0.000118402	0.00141967	SLC39A6	solute carrier family 39 member 6
6301	-0.502709	9.7364	0.000118846	0.00142413	SARS	seryl-tRNA synthetase
4218	0.376112	10.8211	0.00011933	0.00142907	RAB8A	RAB8A, member RAS oncogene family
55884	0.43056	9.95753	0.000119478	0.00142926	WSB2	WD repeat and SOCS box containing 2
9989	0.597391	9.43058	0.00011949	0.00142926	PPP4R1	protein phosphatase 4 regulatory subunit 1
79792	-0.468831	9.70346	0.000120897	0.00144434	GSDMD	gasdermin D
28989	-0.455023	9.00695	0.000120862	0.00144434	NTMT1	N-terminal Xaa-Pro-Lys N-methyltransferase 1
84916	-0.385587	10.9331	0.000121031	0.00144506	UTP4	UTP4, small subunit processome component
11183	0.476643	7.95015	0.000121455	0.00144925	MAP4K5	mitogen-activated protein kinase kinase kinase kinase 5
155061	0.28586	8.91473	0.000121926	0.00145399	ZNF746	zinc finger protein 746
22868	-0.495031	7.93308	0.000122394	0.00145869	FASTKD2	FAST kinase domains 2
10975	-0.521112	8.13371	0.000122944	0.00146437	UQCR11	ubiquinol-cytochrome c reductase, complex III subunit XI
118	0.326102	11.2559	0.000123727	0.00147192	ADD1	adducin 1
143098	0.510378	7.03395	0.000123653	0.00147192	MPP7	membrane palmitoylated protein 7
22926	0.391335	10.0414	0.000124371	0.0014778	ATF6	activating transcription factor 6
9728	0.999633	7.88205	0.000124323	0.0014778	SECISBP2L	SECIS binding protein 2 like
23508	0.389238	6.79607	0.000124516	0.00147864	TTC9	tetratricopeptide repeat domain 9
50650	0.780073	8.9566	0.000124929	0.00148265	ARHGEF3	Rho guanine nucleotide exchange factor 3
9867	0.60566	10.241	0.000126024	0.00149475	PJA2	praja ring finger ubiquitin ligase 2
293	-0.452856	11.2843	0.000126551	0.0014992	SLC25A6	solute carrier family 25 member 6
221468	0.482681	7.66772	0.000126477	0.0014992	TMEM217	transmembrane protein 217
8165	-0.602424	8.06482	0.000126682	0.00149986	AKAP1	A-kinase anchoring protein 1
54865	-0.363318	7.66503	0.000127939	0.00151292	GPATCH4	G-patch domain containing 4
23253	0.349802	7.74066	0.000127921	0.00151292	ANKRD12	ankyrin repeat domain 12
6634	-0.324671	7.91302	0.000128096	0.00151387	SNRPD3	small nuclear ribonucleoprotein D3 polypeptide
10171	-0.326364	8.17564	0.000128216	0.00151438	RCL1	RNA terminal phosphate cyclase like 1
90850	-0.392719	10.0332	0.000128572	0.00151769	ZNF598	zinc finger protein 598
81848	0.400039	7.73157	0.00012906	0.00152254	SPRY4	sprouty RTK signaling antagonist 4
55039	0.330892	9.40219	0.000130432	0.00153781	TRMT12	tRNA methyltransferase 12 homolog
50848	0.311418	9.38919	0.000130663	0.00153869	F11R	F11 receptor
26030	0.348519	8.66289	0.000130601	0.00153869	PLEKHG3	pleckstrin homology and RhoGEF domain containing G3
158798	-0.469351	6.95143	0.000130749	0.0015388	AKAP14	A-kinase anchoring protein 14
2664	0.629817	8.23551	0.000131253	0.0015438	GDI1	GDP dissociation inhibitor 1
10252	-0.614388	8.09259	0.000132952	0.00156193	SPRY1	sprouty RTK signaling antagonist 1
7922	-0.395516	7.78115	0.000132877	0.00156193	SLC39A7	solute carrier family 39 member 7
80216	0.379731	7.29755	0.000133061	0.00156228	ALPK1	alpha kinase 1
8821	0.387657	7.60072	0.000133504	0.00156655	INPP4B	inositol polyphosphate-4-phosphatase type II B
2804	0.431795	8.49941	0.00013419	0.00157294	GOLGB1	golgin B1
57162	0.453322	8.76302	0.000134207	0.00157294	PELI1	pellino E3 ubiquitin protein ligase 1
10574	-0.35558	9.89847	0.000134938	0.00158056	CCT7	chaperonin containing TCP1 subunit 7
79590	-0.441388	11.4171	0.000135768	0.00158934	MRPL24	mitochondrial ribosomal protein L24
9709	-0.448369	9.29839	0.000135976	0.00159084	HERPUD1	homocysteine inducible ER protein with ubiquitin like domain 1
8540	-0.519057	9.45083	0.000136418	0.00159391	AGPS	alkylglycerone phosphate synthase
645683	-0.419996	8.55836	0.00013648	0.00159391	RPL13AP3	ribosomal protein L13a pseudogene 3
541471	-0.399624	7.0629	0.00013632	0.00159391	MIR4435-2HG	MIR4435-2 host gene
55379	-0.356065	7.39192	0.000137032	0.00159941	LRRC59	leucine rich repeat containing 59
283987	-0.552672	7.23547	0.000137667	0.00160587	HID1	HID1 domain containing
587	-0.453818	9.71216	0.000138002	0.00160883	BCAT2	branched chain amino acid transaminase 2
118487	-0.447815	9.43032	0.000138288	0.00161121	CHCHD1	coiled-coil-helix-coiled-coil-helix domain containing 1
2026	0.338521	8.60526	0.00013869	0.00161495	ENO2	enolase 2
53917	-0.531041	8.86592	0.000138916	0.00161662	RAB24	RAB24, member RAS oncogene family
284058	0.382746	9.42177	0.000139267	0.00161903	KANSL1	KAT8 regulatory NSL complex subunit 1
55120	0.48397	8.43367	0.000139287	0.00161903	FANCL	Fanconi anemia complementation group L
222166	-0.455505	9.14018	0.00013962	0.00162195	MTURN	maturin, neural progenitor differentiation regulator homolog
8864	-0.425442	8.50412	0.000140055	0.00162605	PER2	period circadian clock 2
4591	-0.327773	7.85975	0.000140324	0.00162822	TRIM37	tripartite motif containing 37
768211	0.454191	8.4022	0.00014114	0.00163673	RELL1	RELT like 1
54955	-0.308654	8.3948	0.000141674	0.00164196	C1orf109	chromosome 1 open reading frame 109
54585	-0.465643	7.96023	0.000141766	0.00164206	LZTFL1	leucine zipper transcription factor like 1
6609	0.346919	7.04305	0.000142267	0.00164593	SMPD1	sphingomyelin phosphodiesterase 1
23531	0.542922	9.74077	0.000142199	0.00164593	MMD	monocyte to macrophage differentiation associated
55226	-0.324137	10.0451	0.000142673	0.00164966	NAT10	N-acetyltransferase 10
79064	-0.483839	8.78297	0.000143309	0.00165424	TMEM223	transmembrane protein 223
58526	-0.441649	8.79859	0.000143236	0.00165424	MID1IP1	MID1 interacting protein 1
51439	-0.316362	8.04178	0.00014332	0.00165424	FAM8A1	family with sequence similarity 8 member A1
51281	-0.320727	7.62147	0.000143506	0.00165542	ANKMY1	ankyrin repeat and MYND domain containing 1
4258	-0.329071	12.4325	0.000144982	0.00167148	MGST2	microsomal glutathione S-transferase 2
92399	-0.620867	9.04007	0.00014566	0.00167734	MRRF	mitochondrial ribosome recycling factor
7637	0.378977	7.01233	0.000145588	0.00167734	ZNF84	zinc finger protein 84
7365	-0.688842	6.84058	0.000145823	0.00167734	UGT2B10	UDP glucuronosyltransferase family 2 member B10
83861	0.421855	7.54856	0.00014583	0.00167734	RSPH3	radial spoke 3 homolog
22978	0.398302	9.68571	0.000145927	0.00167748	NT5C2	5'-nucleotidase, cytosolic II
51530	0.313633	9.64519	0.000146533	0.00168347	ZC3HC1	zinc finger C3HC-type containing 1
7837	1.59135	8.53362	0.000146853	0.00168617	PXDN	peroxidasin
2110	-0.411721	8.89912	0.000147763	0.00169562	ETFDH	electron transfer flavoprotein dehydrogenase
60314	-0.387304	11.095	0.000148113	0.00169866	C12orf10	chromosome 12 open reading frame 10
11202	1.2242	7.99098	0.000148292	0.00169973	KLK8	kallikrein related peptidase 8
84262	-0.424601	8.31364	0.00014851	0.00170123	PSMG3	proteasome assembly chaperone 3
4923	0.609611	6.91103	0.000149065	0.00170661	NTSR1	neurotensin receptor 1
6746	-0.43623	10.5666	0.000149384	0.00170927	SSR2	signal sequence receptor subunit 2
79631	0.452231	8.23024	0.000149531	0.00170996	EFL1	elongation factor like GTPase 1
1719	0.435137	10.5737	0.000149915	0.00171336	DHFR	dihydrofolate reductase
30817	-0.447809	7.03604	0.000150071	0.00171416	ADGRE2	adhesion G protein-coupled receptor E2
7032	-1.41839	7.65436	0.000151139	0.00172535	TFF2	trefoil factor 2
8744	-0.744604	8.49944	0.000151586	0.00172946	TNFSF9	TNF superfamily member 9
122809	0.443955	8.38135	0.000152194	0.0017354	SOCS4	suppressor of cytokine signaling 4
9987	-0.353596	7.93486	0.000152524	0.00173816	HNRNPDL	heterogeneous nuclear ribonucleoprotein D like
64118	-0.509219	8.61664	0.000153151	0.0017433	DUS1L	dihydrouridine synthase 1 like
51397	0.396801	9.93687	0.000153113	0.0017433	COMMD10	COMM domain containing 10
5721	-0.310897	12.2052	0.000153331	0.00174434	PSME2	proteasome activator subunit 2
7376	0.405565	7.55081	0.000153754	0.00174815	NR1H2	nuclear receptor subfamily 1 group H member 2
57176	-0.376784	9.37941	0.00015437	0.00175313	VARS2	valyl-tRNA synthetase 2, mitochondrial
163	0.443214	7.89157	0.000154295	0.00175313	AP2B1	adaptor related protein complex 2 beta 1 subunit
59343	0.363813	8.19264	0.000155059	0.00175995	SENP2	SUMO1/sentrin/SMT3 specific peptidase 2
57515	0.52963	8.95751	0.00015699	0.00178085	SERINC1	serine incorporator 1
85415	0.747396	11.1973	0.000159302	0.00180604	RHPN2	rhophilin Rho GTPase binding protein 2
51199	0.966382	8.00676	0.000159446	0.00180663	NIN	ninein
4054	-0.416619	8.35718	0.000159754	0.00180804	LTBP3	latent transforming growth factor beta binding protein 3
23022	0.770039	9.96858	0.000159702	0.00180804	PALLD	palladin, cytoskeletal associated protein
55092	0.40878	10.3574	0.00016005	0.00181036	TMEM51	transmembrane protein 51
23479	-0.393169	11.1594	0.000161294	0.00182338	ISCU	iron-sulfur cluster assembly enzyme
3860	1.59395	7.39501	0.000161398	0.00182353	KRT13	keratin 13
56929	0.514962	9.53309	0.000162364	0.00183339	FEM1C	fem-1 homolog C
4998	-0.316708	7.66669	0.000162836	0.00183767	ORC1	origin recognition complex subunit 1
140606	-0.658095	7.309	0.000163125	0.00183988	SELENOM	selenoprotein M
23078	-0.48474	7.76837	0.000163418	0.00184214	VWA8	von Willebrand factor A domain containing 8
7316	0.347118	14.3847	0.000163753	0.00184486	UBC	ubiquitin C
54206	0.439501	8.27575	0.000164267	0.00184959	ERRFI1	ERBB receptor feedback inhibitor 1
150864	0.438246	10.057	0.000164593	0.00185221	FAM117B	family with sequence similarity 117 member B
677809	-0.362469	7.30231	0.000164747	0.00185289	SNORA24	small nucleolar RNA, H/ACA box 24
3615	-0.404191	12.4379	0.000165491	0.0018602	IMPDH2	inosine monophosphate dehydrogenase 2
7869	0.523586	7.04701	0.0001659	0.00186374	SEMA3B	semaphorin 3B
5336	1.19882	7.71171	0.000166448	0.00186883	PLCG2	phospholipase C gamma 2
5987	-0.362999	7.6241	0.000166948	0.00187338	TRIM27	tripartite motif containing 27
79158	0.497985	8.36394	0.000167212	0.00187528	GNPTAB	N-acetylglucosamine-1-phosphate transferase alpha and beta subunits
55256	0.363706	8.55094	0.000168998	0.00189423	ADI1	acireductone dioxygenase 1
55277	1.2975	9.00902	0.000169735	0.00190142	FGGY	FGGY carbohydrate kinase domain containing
54471	-0.309517	8.93296	0.000170047	0.00190383	MIEF1	mitochondrial elongation factor 1
79796	0.430192	9.56188	0.000170831	0.00191153	ALG9	ALG9, alpha-1,2-mannosyltransferase
6729	0.427924	10.5798	0.000172106	0.0019247	SRP54	signal recognition particle 54
51780	0.397125	9.29197	0.000172409	0.00192701	KDM3B	lysine demethylase 3B
83999	0.272829	7.04168	0.000172714	0.00192932	KREMEN1	kringle containing transmembrane protein 1
10616	-0.536433	9.55086	0.000174248	0.00194535	RBCK1	RANBP2-type and C3HC4-type zinc finger containing 1
10150	0.635386	8.91768	0.000174515	0.00194724	MBNL2	muscleblind like splicing regulator 2
114883	0.356678	9.71964	0.000175295	0.00195484	OSBPL9	oxysterol binding protein like 9
5021	-0.358419	7.51173	0.000175901	0.00196049	OXTR	oxytocin receptor
4809	-0.489914	9.82786	0.000176236	0.00196312	SNU13	small nuclear ribonucleoprotein 13
57586	-0.529396	6.92833	0.000176588	0.00196482	SYT13	synaptotagmin 13
6468	0.438413	8.91347	0.0001765	0.00196482	FBXW4	F-box and WD repeat domain containing 4
2101	-0.672106	8.55537	0.000177526	0.00197415	ESRRA	estrogen related receptor alpha
79171	0.434048	9.71828	0.000178519	0.00198408	RBM42	RNA binding motif protein 42
84273	-0.381744	10.6196	0.000178727	0.00198527	NOA1	nitric oxide associated 1
8417	0.379505	8.65256	0.000178872	0.00198577	STX7	syntaxin 7
124995	-0.369498	8.77785	0.000179128	0.0019875	MRPL10	mitochondrial ribosomal protein L10
100133941	-1.06208	10.7364	0.000179869	0.0019946	CD24	CD24 molecule
3845	0.382006	8.47852	0.000180048	0.00199547	KRAS	KRAS proto-oncogene, GTPase
23301	1.00193	9.59741	0.000180411	0.00199837	EHBP1	EH domain binding protein 1
550643	0.449789	11.6019	0.000180577	0.00199909	NBDY	negative regulator of P-body association
4001	0.375616	9.00182	0.000180801	0.0020004	LMNB1	lamin B1
64400	0.542022	9.76737	0.000180898	0.0020004	AKTIP	AKT interacting protein
92370	-0.604936	8.35144	0.000181409	0.00200493	PXYLP1	2-phosphoxylose phosphatase 1
84102	-0.367384	6.97477	0.000183133	0.00202072	SLC41A2	solute carrier family 41 member 2
57190	0.451397	8.2351	0.000183144	0.00202072	SELENON	selenoprotein N
267	0.673644	9.50594	0.000183091	0.00202072	AMFR	autocrine motility factor receptor
29799	0.337278	7.03274	0.000184513	0.00203468	YPEL1	yippee like 1
4900	-0.422069	7.00001	0.000186171	0.00205183	NRGN	neurogranin
4987	1.0596	7.37419	0.000186862	0.00205829	OPRL1	opioid related nociceptin receptor 1
64919	-0.720871	8.24139	0.000187195	0.00205919	BCL11B	B-cell CLL/lymphoma 11B
5106	-0.646071	9.65154	0.000187255	0.00205919	PCK2	phosphoenolpyruvate carboxykinase 2, mitochondrial
4613	0.554868	7.48292	0.000187253	0.00205919	MYCN	MYCN proto-oncogene, bHLH transcription factor
81565	0.392413	9.7223	0.000188309	0.00206962	NDEL1	nudE neurodevelopment protein 1 like 1
1045	-0.426948	11.1901	0.000188807	0.00207394	CDX2	caudal type homeobox 2
8334	0.308639	7.03782	0.000188978	0.00207467	HIST1H2AC	histone cluster 1 H2A family member c
55647	0.401779	7.84079	0.000189217	0.00207498	RAB20	RAB20, member RAS oncogene family
1760	0.510703	7.27961	0.00018921	0.00207498	DMPK	dystrophia myotonica protein kinase
2677	0.424608	7.48651	0.000189646	0.00207853	GGCX	gamma-glutamyl carboxylase
375484	0.39741	8.10424	0.000190053	0.00208185	SIMC1	SUMO interacting motifs containing 1
203068	0.405531	11.3153	0.000190665	0.00208739	TUBB	tubulin beta class I
9887	0.442798	9.06745	0.000191082	0.0020908	SMG7	SMG7, nonsense mediated mRNA decay factor
222484	0.542006	8.22003	0.000191533	0.00209457	LNX2	ligand of numb-protein X 2
56925	-0.389248	8.22146	0.000191653	0.00209473	LXN	latexin
24149	0.415503	9.12207	0.000191942	0.00209673	ZNF318	zinc finger protein 318
10370	-0.337837	8.22962	0.000192688	0.00210371	CITED2	Cbp/p300 interacting transactivator with Glu/Asp rich carboxy-terminal domain 2
23149	-0.32741	7.02005	0.000193182	0.00210795	FCHO1	FCH domain only 1
8705	0.401988	6.94934	0.000193722	0.00211267	B3GALT4	beta-1,3-galactosyltransferase 4
139285	-0.434167	8.25704	0.000193836	0.00211275	AMER1	APC membrane recruitment protein 1
440	-0.598153	10.8065	0.000196307	0.0021385	ASNS	asparagine synthetase (glutamine-hydrolyzing)
55638	-0.450646	8.9688	0.000196824	0.00214295	SYBU	syntabulin
7171	0.706661	8.61237	0.000197295	0.0021469	TPM4	tropomyosin 4
57834	0.83076	8.17332	0.000198533	0.00215888	CYP4F11	cytochrome P450 family 4 subfamily F member 11
5366	1.35539	7.84538	0.000198614	0.00215888	PMAIP1	phorbol-12-myristate-13-acetate-induced protein 1
26523	0.271337	7.99149	0.000198995	0.00216183	AGO1	argonaute 1, RISC catalytic component
50512	-0.442689	9.14983	0.000199219	0.00216308	PODXL2	podocalyxin like 2
5003	-0.940057	8.7818	0.00019948	0.00216472	SLC22A18AS	solute carrier family 22 member 18 antisense
7264	-0.440647	8.92355	0.000199868	0.00216655	TSTA3	tissue specific transplantation antigen P35B
8607	-0.339512	9.45357	0.000199862	0.00216655	RUVBL1	RuvB like AAA ATPase 1
27077	-0.469718	8.30809	0.000203062	0.00219997	B9D1	B9 domain containing 1
1175	0.34651	12.3424	0.000203174	0.00219997	AP2S1	adaptor related protein complex 2 sigma 1 subunit
126432	-0.511246	7.25681	0.000203614	0.00220113	RINL	Ras and Rab interactor like
79982	0.405457	7.87702	0.000203532	0.00220113	DNAJB14	DnaJ heat shock protein family (Hsp40) member B14
9782	0.457723	12.5537	0.000203401	0.00220113	MATR3	matrin 3
8473	-0.373709	9.25014	0.000204214	0.00220641	OGT	O-linked N-acetylglucosamine (GlcNAc) transferase
1891	-0.659482	11.833	0.000204549	0.00220882	ECH1	enoyl-CoA hydratase 1
60488	-0.642639	10.5382	0.00020476	0.00220989	MRPS35	mitochondrial ribosomal protein S35
6234	-0.531479	10.5366	0.000205043	0.00220994	RPS28	ribosomal protein S28
1479	-0.392797	7.99868	0.000204981	0.00220994	CSTF3	cleavage stimulation factor subunit 3
51196	-0.391811	6.78867	0.0002051	0.00220994	PLCE1	phospholipase C epsilon 1
84547	0.567338	7.41405	0.000206489	0.00222369	PGBD1	piggyBac transposable element derived 1
79986	-0.321133	7.02104	0.000206654	0.00222426	ZNF702P	zinc finger protein 702, pseudogene
79586	0.524928	7.89359	0.000207819	0.00223558	CHPF	chondroitin polymerizing factor
127281	-0.411763	8.80642	0.000208121	0.00223761	FAM213B	family with sequence similarity 213 member B
7110	0.329747	7.30776	0.00021062	0.00226202	TMF1	TATA element modulatory factor 1
57526	1.04761	7.07708	0.000210555	0.00226202	PCDH19	protocadherin 19
4723	-0.564512	10.9521	0.000212986	0.00228619	NDUFV1	NADH:ubiquinone oxidoreductase core subunit V1
4779	0.412493	8.22657	0.000214728	0.00230364	NFE2L1	nuclear factor, erythroid 2 like 1
60436	-0.502749	8.19887	0.000215224	0.00230771	TGIF2	TGFB induced factor homeobox 2
160335	0.491112	7.08237	0.000216477	0.00231988	TMTC2	transmembrane and tetratricopeptide repeat containing 2
116447	-0.439753	9.147	0.000217887	0.00233346	TOP1MT	topoisomerase (DNA) I, mitochondrial
50628	-0.395994	10.7076	0.00021798	0.00233346	GEMIN4	gem nuclear organelle associated protein 4
55295	0.272657	6.95832	0.000218922	0.00234228	KLHL26	kelch like family member 26
10328	-0.35791	8.49272	0.00021993	0.00235178	EMC8	ER membrane protein complex subunit 8
9375	0.468951	10.9526	0.000220319	0.00235468	TM9SF2	transmembrane 9 superfamily member 2
6815	0.415162	9.97065	0.000221259	0.00236344	STYX	serine/threonine/tyrosine interacting protein
29988	-0.531181	10.0744	0.000221785	0.00236778	SLC2A8	solute carrier family 2 member 8
6573	-0.361857	8.10191	0.000222322	0.00237223	SLC19A1	solute carrier family 19 member 1
154661	-0.524736	7.0557	0.000222687	0.00237485	RUNDC3B	RUN domain containing 3B
79017	-0.485627	10.9221	0.000223126	0.00237825	GGCT	gamma-glutamylcyclotransferase
138151	0.518178	8.16682	0.000224366	0.00239017	NACC2	NACC family member 2
685	0.492272	7.0886	0.00022569	0.00240298	BTC	betacellulin
255783	0.453188	10.0038	0.000225934	0.00240429	INAFM1	InaF motif containing 1
84279	-0.489318	8.90442	0.000226309	0.00240569	PRADC1	protease associated domain containing 1
57182	0.518434	7.554	0.00022627	0.00240569	ANKRD50	ankyrin repeat domain 50
90313	0.498628	9.70531	0.000226456	0.00240596	TP53I13	tumor protein p53 inducible protein 13
27351	-0.53412	9.98558	0.000226833	0.00240867	DESI1	desumoylating isopeptidase 1
57222	-0.450424	8.79056	0.000227188	0.00241077	ERGIC1	endoplasmic reticulum-golgi intermediate compartment 1
5965	0.311848	8.34981	0.000227275	0.00241077	RECQL	RecQ like helicase
9917	0.550789	10.4	0.000227497	0.00241183	FAM20B	FAM20B, glycosaminoglycan xylosylkinase
8216	-0.360859	9.67156	0.000228107	0.00241701	LZTR1	leucine zipper like transcription regulator 1
28511	0.308779	8.41989	0.00022823	0.00241701	NKIRAS2	NFKB inhibitor interacting Ras like 2
730101	0.376099	7.61639	0.000229106	0.00242499	LOC730101	uncharacterized LOC730101
6856	0.393821	11.128	0.000229665	0.00242961	SYPL1	synaptophysin like 1
286016	-0.469556	10.3432	0.000229825	0.00243	TPI1P2	triosephosphate isomerase 1 pseudogene 2
6129	-0.607785	10.4977	0.000229957	0.0024301	RPL7	ribosomal protein L7
10325	0.390089	7.50926	0.00023042	0.00243239	RRAGB	Ras related GTP binding B
54704	0.590738	7.43525	0.000230331	0.00243239	PDP1	pyruvate dehyrogenase phosphatase catalytic subunit 1
200942	0.458295	7.88254	0.000230662	0.00243365	KLHDC8B	kelch domain containing 8B
2203	-0.501286	6.9417	0.00023215	0.00244803	FBP1	fructose-bisphosphatase 1
6322	-0.749569	8.47863	0.000232363	0.00244897	SCML1	sex comb on midleg like 1 (Drosophila)
63901	0.752681	10.2282	0.000233027	0.00245467	FAM111A	family with sequence similarity 111 member A
1033	0.341058	11.3221	0.000234025	0.00246255	CDKN3	cyclin dependent kinase inhibitor 3
23385	0.372514	10.2415	0.000233906	0.00246255	NCSTN	nicastrin
3417	-0.307354	9.8207	0.000235016	0.00247041	IDH1	isocitrate dehydrogenase (NADP(+)) 1, cytosolic
1021	0.678963	10.2891	0.000235021	0.00247041	CDK6	cyclin dependent kinase 6
79414	0.291506	9.17978	0.000235487	0.00247399	LRFN3	leucine rich repeat and fibronectin type III domain containing 3
8566	0.405971	10.7499	0.000236571	0.00248406	PDXK	pyridoxal kinase
201725	-0.363137	7.66624	0.000238355	0.00250146	C4orf46	chromosome 4 open reading frame 46
4306	-0.607832	7.93759	0.000238667	0.00250228	NR3C2	nuclear receptor subfamily 3 group C member 2
59	-0.338453	8.29395	0.000238686	0.00250228	ACTA2	actin, alpha 2, smooth muscle, aorta
3704	-0.381267	9.22183	0.000240329	0.00251817	ITPA	inosine triphosphatase
6832	-0.434978	8.99085	0.000241225	0.00252622	SUPV3L1	Suv3 like RNA helicase
89958	-0.480073	10.1764	0.00024164	0.00252922	SAPCD2	suppressor APC domain containing 2
29978	0.419416	9.89621	0.000242029	0.00253195	UBQLN2	ubiquilin 2
9144	0.447019	12.9726	0.000242229	0.00253271	SYNGR2	synaptogyrin 2
95681	0.407368	7.74115	0.000242984	0.00253926	CEP41	centrosomal protein 41
9656	0.518235	9.27821	0.000243964	0.00254815	MDC1	mediator of DNA damage checkpoint 1
25831	0.341415	10.2261	0.00024463	0.00255253	HECTD1	HECT domain E3 ubiquitin protein ligase 1
80232	0.396392	7.57027	0.000244641	0.00255253	WDR26	WD repeat domain 26
84298	-0.508505	9.40033	0.000245488	0.00255463	LLPH	LLP homolog, long-term synaptic facilitation
84991	-0.459745	8.39231	0.000245259	0.00255463	RBM17	RNA binding motif protein 17
1877	-0.40996	9.40694	0.000245242	0.00255463	E4F1	E4F transcription factor 1
29990	-0.364258	9.52191	0.000245131	0.00255463	PILRB	paired immunoglobin-like type 2 receptor beta
54870	0.295571	10.2216	0.000245403	0.00255463	QRICH1	glutamine rich 1
54596	-0.419729	6.88099	0.000245684	0.00255532	L1TD1	LINE1 type transposase domain containing 1
178	0.501691	9.78438	0.000246125	0.00255856	AGL	amylo-alpha-1, 6-glucosidase, 4-alpha-glucanotransferase
10561	0.72375	7.22438	0.000247807	0.00257469	IFI44	interferon induced protein 44
80144	0.36967	6.71058	0.000248272	0.00257817	FRAS1	Fraser extracellular matrix complex subunit 1
4642	0.734856	8.69448	0.000248608	0.0025803	MYO1D	myosin ID
51665	0.339785	7.86765	0.00024887	0.00258167	ASB1	ankyrin repeat and SOCS box containing 1
10572	-0.556466	11.4741	0.000249435	0.00258618	SIVA1	SIVA1 apoptosis inducing factor
79810	-0.342107	7.78145	0.000249861	0.00258797	PTCD2	pentatricopeptide repeat domain 2
819	-0.296684	11.3699	0.000249871	0.00258797	CAMLG	calcium modulating ligand
6717	-0.516467	7.7464	0.000250265	0.0025907	SRI	sorcin
55437	0.38629	8.55346	0.000251225	0.00259928	STRADB	STE20-related kinase adaptor beta
23271	0.476891	7.81088	0.000251661	0.00260243	CAMSAP2	calmodulin regulated spectrin associated protein family member 2
7177	0.561055	6.93277	0.000253347	0.0026185	TPSAB1	tryptase alpha/beta 1
26135	-0.365641	10.1238	0.000254318	0.00262716	SERBP1	SERPINE1 mRNA binding protein 1
6202	-0.50498	10.8996	0.000254929	0.00263072	RPS8	ribosomal protein S8
283989	-0.390401	8.00746	0.00025492	0.00263072	TSEN54	tRNA splicing endonuclease subunit 54
23475	0.623751	10.7308	0.000256215	0.00264261	QPRT	quinolinate phosphoribosyltransferase
24139	0.447149	7.49508	0.000257233	0.00265173	EML2	echinoderm microtubule associated protein like 2
113000	-0.403571	9.04928	0.00025797	0.00265793	RPUSD1	RNA pseudouridylate synthase domain containing 1
204010	-0.363653	7.64779	0.00025821	0.00265903	RPSAP52	ribosomal protein SA pseudogene 52
54541	-1.44888	9.89319	0.00025853	0.00266093	DDIT4	DNA damage inducible transcript 4
54097	1.37433	7.45263	0.000258799	0.00266232	FAM3B	family with sequence similarity 3 member B
2224	-0.64706	10.122	0.000259785	0.00267107	FDPS	farnesyl diphosphate synthase
5530	0.419584	7.64715	0.000259995	0.00267184	PPP3CA	protein phosphatase 3 catalytic subunit alpha
98	0.448422	8.92914	0.000260662	0.00267731	ACYP2	acylphosphatase 2
6175	-0.36883	8.58527	0.000260833	0.00267767	RPLP0	ribosomal protein lateral stalk subunit P0
89845	0.311858	7.1253	0.000262095	0.00268923	ABCC10	ATP binding cassette subfamily C member 10
7855	-0.487237	7.31991	0.00026318	0.00269896	FZD5	frizzled class receptor 5
55506	0.302039	11.0187	0.000263592	0.00270039	H2AFY2	H2A histone family member Y2
57492	0.506573	8.44315	0.000263504	0.00270039	ARID1B	AT-rich interaction domain 1B
402	-0.497008	11.4957	0.000264245	0.00270567	ARL2	ADP ribosylation factor like GTPase 2
7386	-0.459815	8.30246	0.000265624	0.00271838	UQCRFS1	ubiquinol-cytochrome c reductase, Rieske iron-sulfur polypeptide 1
7311	-0.721647	8.19573	0.000267871	0.00273973	UBA52	ubiquitin A-52 residue ribosomal protein fusion product 1
400657	0.28017	8.30174	0.000267987	0.00273973	LINC00909	long intergenic non-protein coding RNA 909
149840	-0.275488	7.5942	0.000268156	0.00274004	C20orf196	chromosome 20 open reading frame 196
25906	-0.436068	8.55291	0.000269937	0.00275682	ANAPC15	anaphase promoting complex subunit 15
63920	0.441873	7.43678	0.000270707	0.00276326	ZBED8	zinc finger BED-type containing 8
57461	-0.403834	9.18896	0.000271401	0.0027689	ISY1	ISY1 splicing factor homolog
54475	-0.324404	7.14063	0.000273184	0.00278566	NLE1	notchless homolog 1
7538	0.602973	9.31207	0.000273662	0.00278909	ZFP36	ZFP36 ring finger protein
81566	0.458794	7.40889	0.000274295	0.00279411	CSRNP2	cysteine and serine rich nuclear protein 2
26147	-0.421272	9.20692	0.000275569	0.0028042	PHF19	PHD finger protein 19
51382	0.368671	10.7097	0.000275497	0.0028042	ATP6V1D	ATPase H+ transporting V1 subunit D
3614	-0.50391	10.3221	0.00027655	0.00281046	IMPDH1	inosine monophosphate dehydrogenase 1
125988	-0.503095	11.6018	0.000276611	0.00281046	C19orf70	chromosome 19 open reading frame 70
8508	-0.365482	10.5383	0.000276334	0.00281046	NIPSNAP1	nipsnap homolog 1
55154	-0.314161	8.04159	0.000277391	0.00281693	MSTO1	misato 1, mitochondrial distribution and morphology regulator
9326	-0.356092	9.5333	0.000278262	0.00282434	ZNHIT3	zinc finger HIT-type containing 3
9812	-0.341547	7.82741	0.000278638	0.00282669	KIAA0141	KIAA0141
4598	-0.378046	7.79061	0.00027886	0.0028275	MVK	mevalonate kinase
8608	-0.309851	6.73567	0.000279173	0.00282899	RDH16	retinol dehydrogenase 16 (all-trans)
5728	0.549162	9.93796	0.000279294	0.00282899	PTEN	phosphatase and tensin homolog
25840	0.281286	7.32269	0.000280467	0.00283797	METTL7A	methyltransferase like 7A
1066	2.3077	8.31118	0.000280374	0.00283797	CES1	carboxylesterase 1
728378	0.373641	13.0602	0.000280726	0.00283914	POTEF	POTE ankyrin domain family member F
5412	0.334582	8.71201	0.000280986	0.00284031	UBL3	ubiquitin like 3
8349	0.661259	7.2419	0.000281444	0.00284349	HIST2H2BE	histone cluster 2 H2B family member e
80308	-0.39258	9.89764	0.000283457	0.00286237	FLAD1	flavin adenine dinucleotide synthetase 1
257629	-0.694016	7.49777	0.000284084	0.00286723	ANKS4B	ankyrin repeat and sterile alpha motif domain containing 4B
5425	-0.496553	10.4474	0.000284487	0.00286984	POLD2	DNA polymerase delta 2, accessory subunit
54961	0.323103	8.78667	0.000284816	0.00287169	SSH3	slingshot protein phosphatase 3
51542	0.360127	7.65555	0.000285345	0.00287555	VPS54	VPS54, GARP complex subunit
54020	0.364575	8.00453	0.000286329	0.002884	SLC37A1	solute carrier family 37 member 1
54555	-0.426867	7.81401	0.000287698	0.00289632	DDX49	DEAD-box helicase 49
6305	0.406467	9.56535	0.000289277	0.00291073	SBF1	SET binding factor 1
80775	-0.361011	9.3772	0.000290342	0.00291996	TMEM177	transmembrane protein 177
51614	0.387372	11.4051	0.000290626	0.00292133	ERGIC3	ERGIC and golgi 3
23469	0.327979	9.78662	0.000291387	0.00292749	PHF3	PHD finger protein 3
387882	-0.986559	9.17887	0.000292014	0.0029323	C12orf75	chromosome 12 open reading frame 75
221035	0.290233	6.90798	0.000292614	0.00293683	REEP3	receptor accessory protein 3
28951	1.33027	7.40695	0.000293315	0.00294238	TRIB2	tribbles pseudokinase 2
1196	-0.31661	7.46302	0.000293489	0.00294262	CLK2	CDC like kinase 2
2054	-0.437497	7.85243	0.000295134	0.00295762	STX2	syntaxin 2
25873	-0.520094	8.93609	0.000295791	0.00296271	RPL36	ribosomal protein L36
64127	0.417507	6.80915	0.000297164	0.00297495	NOD2	nucleotide binding oligomerization domain containing 2
2180	-1.03608	9.47438	0.000297845	0.00297574	ACSL1	acyl-CoA synthetase long-chain family member 1
7762	0.327344	7.52541	0.000297461	0.00297574	ZNF215	zinc finger protein 215
60492	0.362672	10.8394	0.000297647	0.00297574	CCDC90B	coiled-coil domain containing 90B
113791	0.373925	7.62695	0.000297703	0.00297574	PIK3IP1	phosphoinositide-3-kinase interacting protein 1
51070	0.438752	11.2664	0.000298563	0.0029814	NOSIP	nitric oxide synthase interacting protein
5198	-0.415805	9.57431	0.000301498	0.0030092	PFAS	phosphoribosylformylglycinamidine synthase
9344	0.300092	7.29858	0.00030257	0.00301685	TAOK2	TAO kinase 2
51379	0.416406	8.60522	0.000302431	0.00301685	CRLF3	cytokine receptor like factor 3
1831	-0.313597	7.69098	0.000305608	0.00304561	TSC22D3	TSC22 domain family member 3
7923	-0.433314	9.33336	0.000305919	0.00304717	HSD17B8	hydroxysteroid 17-beta dehydrogenase 8
6136	-0.465791	10.511	0.000306417	0.00305059	RPL12	ribosomal protein L12
441461	0.394439	7.37336	0.000307522	0.00305697	STX17-AS1	STX17 antisense RNA 1
5292	0.462283	9.01878	0.000307373	0.00305697	PIM1	Pim-1 proto-oncogene, serine/threonine kinase
26091	0.491226	8.48723	0.000307449	0.00305697	HERC4	HECT and RLD domain containing E3 ubiquitin protein ligase 4
6272	0.386678	9.13382	0.000308607	0.00306622	SORT1	sortilin 1
5001	-0.373476	10.2935	0.000309749	0.00307529	ORC5	origin recognition complex subunit 5
60685	0.355554	7.59818	0.000309831	0.00307529	ZFAND3	zinc finger AN1-type containing 3
54816	0.361834	9.36818	0.000311784	0.00309312	ZNF280D	zinc finger protein 280D
23053	0.368838	8.26017	0.00031316	0.00310522	ZSWIM8	zinc finger SWIM-type containing 8
83478	-0.361735	6.97828	0.000315874	0.00313055	ARHGAP24	Rho GTPase activating protein 24
29968	-0.534896	9.06068	0.000316242	0.00313154	PSAT1	phosphoserine aminotransferase 1
91614	1.0491	7.66266	0.00031629	0.00313154	DEPDC7	DEP domain containing 7
53827	-1.79808	9.53158	0.000317218	0.00313916	FXYD5	FXYD domain containing ion transport regulator 5
[truncated: 2,042 more rows]
