# Supplementary material for: SNAIL1-mediated downregulation of FOXA proteins facilitates the inactivation of transcriptional enhancer elements at key epithelial genes in colorectal cancer cells
Source: PLoS Genet. 2017 Nov 20;13(11):e1007109. doi: 10.1371/journal.pgen.1007109 (PMC5714381; doi:10.1371/journal.pgen.1007109)
Supplement: S4 Table — (XLSX) [file pgen.1007109.s020.xlsx]

## Sheet: Pathways_Up_in_FOXA1 KO
S4 Table: List of KEGG/Reactome pathways with significant (adj. p-value < 0.05) overall upregulation in FOXA1 knockout clones versus parental/wild-type cells
Pathway	p-value	adj. p-value	set.size	Genes
KEGG_PATHWAYS_IN_CANCER	7.48997e-15	1.43214e-12	322	FGF19 (3.639), FGF20 (2.637), LEF1 (2.604), TGFA (2.299), SLC2A1 (2.107), BMP4 (1.971), FGF9 (1.924), BCL2L1 (1.62), LAMB3 (1.366), RAC1 (1.362), PLCG2 (1.199), CDKN2B (1.177), AXIN2 (1.172), RAC2 (1.028), LAMC2 (1.025), WNT11 (0.965), KITLG (0.949), LAMA3 (0.889), CTNNB1 (0.878), CCND1 (0.797), FGF3 (0.772), LAMC1 (0.755), JUP (0.754), RASSF5 (0.746), ITGA3 (0.726), ITGB1 (0.686), CDK6 (0.679), …
REACTOME_HEMOSTASIS	3.15974e-13	4.14287e-11	442	CAV1 (3.538), KCNMB4 (2.657), SLC7A8 (2.226), F3 (1.953), TFPI (1.896), SYK (1.806), PLAU (1.623), TIMP1 (1.598), SERPINB2 (1.446), RAC1 (1.362), SLC7A7 (1.281), PLCG2 (1.199), LRP8 (1.112), HABP4 (1.036), RAC2 (1.028), SLC3A2 (0.987), PRCP (0.953), GNAI2 (0.94), PLAUR (0.914), CD9 (0.913), TMSB4X (0.907), ACTN4 (0.892), SLC7A11 (0.787), ITGA3 (0.726), SLC7A5 (0.709), NFE2 (0.705), CD63 (0.702), …
KEGG_FOCAL_ADHESION	8.75253e-13	1.05698e-10	196	CAV1 (3.538), CAV2 (3.051), ITGB4 (1.626), SPP1 (1.408), PDGFC (1.368), LAMB3 (1.366), PARVA (1.362), RAC1 (1.362), TNC (1.084), RAC2 (1.028), LAMC2 (1.025), FLNB (0.992), ACTN4 (0.892), LAMA3 (0.889), CTNNB1 (0.878), CCND1 (0.797), LAMC1 (0.755), ITGA3 (0.726), ITGB1 (0.686), ERBB2 (0.677), VCL (0.631), FYN (0.592), PDGFB (0.563), ITGB5 (0.558), MYL12B (0.554), PAK2 (0.551), PTEN (0.549), PRKCA …
KEGG_WNT_SIGNALING_PATHWAY	2.21928e-11	1.78672e-09	150	DKK4 (4.302), DKK1 (2.824), NKD1 (2.615), LEF1 (2.604), FOSL1 (1.749), RAC1 (1.362), AXIN2 (1.172), RAC2 (1.028), WNT11 (0.965), CTNNB1 (0.878), CCND1 (0.797), CAMK2D (0.761), NKD2 (0.757), PPP3R1 (0.71), FZD1 (0.638), NFAT5 (0.609), PRKCA (0.549), LRP5 (0.542), PLCB1 (0.542), WNT5A (0.535), CHD8 (0.485), CSNK2A1 (0.469), SMAD3 (0.46), FZD7 (0.436), PPP2CB (0.423), PPP3CA (0.42), PPP2R5E (0.412),…
KEGG_ADHERENS_JUNCTION	5.17364e-11	3.95697e-09	72	LEF1 (2.604), RAC1 (1.362), SNAI2 (1.293), RAC2 (1.028), ACTN4 (0.892), CTNNB1 (0.878), TJP1 (0.82), ERBB2 (0.677), VCL (0.631), FYN (0.592), CTNNA1 (0.57), FER (0.557), IGF1R (0.511), BAIAP2 (0.506), CSNK2A1 (0.469), SMAD3 (0.46), ACTB (0.455), PTPRF (0.436), SORBS1 (0.423), PTPN1 (0.355), CDC42 (0.351), ACTG1 (0.335), SMAD4 (0.317), YES1 (0.309), CDH1 (0.307), ACP1 (0.3), MAPK3 (0.246), TCF7 (0…
KEGG_ARRHYTHMOGENIC_RIGHT_VENTRICULAR_CARDIOMYOPATHY_ARVC	1.05688e-08	4.49077e-07	73	LEF1 (2.604), ITGB4 (1.626), DSC2 (1.542), GJA1 (1.432), DSP (1.092), ACTN4 (0.892), LMNA (0.882), CTNNB1 (0.878), JUP (0.754), ITGA3 (0.726), ITGB1 (0.686), CTNNA1 (0.57), ITGB5 (0.558), DSG2 (0.509), ITGB7 (0.491), ACTB (0.455), ITGA6 (0.41), ACTG1 (0.335), ITGAV (0.267), DAG1 (0.258), CACNA2D4 (0.257), TCF7 (0.24), ACTN1 (0.238), CTNNA2 (0.177), TCF7L2 (0.136), ACTN2 (0.13), CDH2 (0.112), CACN…
KEGG_LYSOSOME	2.89873e-08	1.09936e-06	120	CTSG (1.361), IGF2R (1.238), CTSZ (1.17), AP3S1 (0.739), CD63 (0.702), CTSD (0.637), ACP2 (0.57), TPP1 (0.562), NPC1 (0.553), GBA (0.549), LIPA (0.519), LAMP2 (0.51), GNPTAB (0.498), SCARB2 (0.489), CTSB (0.439), SUMF1 (0.428), ATP6V0A4 (0.425), ARSA (0.396), AP3M2 (0.389), SORT1 (0.387), IDS (0.385), AP4E1 (0.382), CLTC (0.371), ATP6V1H (0.37), CD68 (0.35), SMPD1 (0.347), PSAP (0.336), LAMP1 (0.…
KEGG_REGULATION_OF_ACTIN_CYTOSKELETON	3.72389e-08	1.34404e-06	208	FGF19 (3.639), FGF20 (2.637), RDX (2.513), FGF9 (1.924), ITGB4 (1.626), PDGFC (1.368), RAC1 (1.362), RAC2 (1.028), TMSB4X (0.907), ACTN4 (0.892), FGF3 (0.772), PIP4K2A (0.771), ITGA3 (0.726), EZR (0.701), ITGB1 (0.686), VCL (0.631), GNA13 (0.616), PDGFB (0.563), ITGB5 (0.558), MYL12B (0.554), PAK2 (0.551), MYH9 (0.526), CYFIP1 (0.516), BAIAP2 (0.506), ITGB7 (0.491), GNA12 (0.472), ARPC5 (0.471), …
REACTOME_SEMA4D_INDUCED_CELL_MIGRATION_AND_GROWTH_CONE_COLLAPSE	1.02936e-07	3.16099e-06	25	RAC1 (1.362), RAC2 (1.028), ERBB2 (0.677), RHOB (0.641), RHOC (0.605), MYL12B (0.554), MYH9 (0.526), SEMA4D (0.424), MYH14 (0.385), CDC42 (0.351), ROCK2 (0.34), MYL6 (0.238), ARHGEF11 (0.186), ARHGEF12 (0.147), MYH11 (0.133), RND1 (0.049), ROCK1P1 (0.033), RHOA (0.024), MYL9 (0.023), ROCK1 (0.015), LIMK1 (-0.013), MYH10 (-0.017), LIMK2 (-0.092), RHOG (-0.122), PLXNB1 (-0.188),
REACTOME_AXON_GUIDANCE	2.31225e-07	6.39213e-06	240	RDX (2.513), CNTN1 (1.775), DPYSL3 (1.668), NRP1 (1.457), EVL (1.446), RAC1 (1.362), DPYSL2 (1.332), RPS6KA2 (1.22), ALCAM (1.1), RAC2 (1.028), LAMC1 (0.755), EZR (0.701), ITGB1 (0.686), ERBB2 (0.677), GPC1 (0.65), RHOB (0.641), RHOC (0.605), FYN (0.592), MYL12B (0.554), PAK2 (0.551), SHTN1 (0.541), ROBO1 (0.528), MYH9 (0.526), SDCBP (0.51), CSNK2A1 (0.469), AP2B1 (0.443), NCK2 (0.442), SEMA4D (0…
REACTOME_SEMA4D_IN_SEMAPHORIN_SIGNALING	3.301e-07	8.60699e-06	30	RAC1 (1.362), RAC2 (1.028), ERBB2 (0.677), RHOB (0.641), RHOC (0.605), MYL12B (0.554), MYH9 (0.526), SEMA4D (0.424), MYH14 (0.385), CDC42 (0.351), ROCK2 (0.34), RRAS (0.287), MYL6 (0.238), ARHGEF11 (0.186), ARHGEF12 (0.147), MYH11 (0.133), ARHGAP35 (0.066), RND1 (0.049), ROCK1P1 (0.033), RHOA (0.024), MYL9 (0.023), ROCK1 (0.015), CD72 (0.012), LIMK1 (-0.013), PTPRC (-0.016), MYH10 (-0.017), LIMK2…
REACTOME_INTEGRIN_CELL_SURFACE_INTERACTIONS	6.44486e-07	1.5566e-05	78	SYK (1.806), ITGB4 (1.626), SPP1 (1.408), TNC (1.084), LAMC1 (0.755), ITGA3 (0.726), ITGB1 (0.686), ICAM2 (0.618), FGG (0.586), ITGB5 (0.558), LAMA5 (0.517), ITGB7 (0.491), THBS1 (0.48), LAMB2 (0.447), CSK (0.387), PTPN1 (0.355), F11R (0.311), CDH1 (0.307), GRB2 (0.29), ITGAV (0.267), BSG (0.238), TLN1 (0.225), ITGB2 (0.224), FGA (0.18), COL4A1 (0.144), PTK2 (0.114), SOS1 (0.098), ITGA8 (0.086), …
REACTOME_SEMAPHORIN_INTERACTIONS	6.84802e-07	1.63675e-05	63	DPYSL3 (1.668), NRP1 (1.457), RAC1 (1.362), DPYSL2 (1.332), RAC2 (1.028), ITGB1 (0.686), ERBB2 (0.677), RHOB (0.641), RHOC (0.605), FYN (0.592), MYL12B (0.554), PAK2 (0.551), MYH9 (0.526), SEMA4D (0.424), MYH14 (0.385), CDC42 (0.351), ROCK2 (0.34), PIP5K1C (0.321), FES (0.293), PLXNA3 (0.289), RRAS (0.287), CDK5 (0.266), MYL6 (0.238), TLN1 (0.225), SEMA4A (0.19), ARHGEF11 (0.186), ARHGEF12 (0.147…
REACTOME_CELL_CELL_COMMUNICATION	7.46716e-07	1.73943e-05	115	CDH11 (3.042), ITGB4 (1.626), COL17A1 (1.498), LAMB3 (1.366), PARVA (1.362), RAC1 (1.362), FERMT2 (1.243), LAMC2 (1.025), ACTN4 (0.892), LAMA3 (0.889), CTNNB1 (0.878), PLEC (0.877), JUP (0.754), SKAP2 (0.751), ITGB1 (0.686), FYN (0.592), CTNNA1 (0.57), SIRPA (0.563), NCK2 (0.442), ILK (0.391), SPTAN1 (0.377), CLDN14 (0.334), F11R (0.311), CDH1 (0.307), GRB2 (0.29), VASP (0.272), PIK3R1 (0.255), T…
KEGG_AXON_GUIDANCE	1.02296e-06	2.28993e-05	128	EPHB6 (1.845), NRP1 (1.457), RAC1 (1.362), DPYSL2 (1.332), EPHA2 (1.031), RAC2 (1.028), GNAI2 (0.94), EPHA4 (0.774), SEMA3C (0.733), RASA1 (0.723), PPP3R1 (0.71), EFNB2 (0.69), ITGB1 (0.686), NGEF (0.64), EPHA3 (0.626), NFAT5 (0.609), SEMA4C (0.597), FYN (0.592), PAK2 (0.551), ROBO1 (0.528), SEMA3B (0.524), EFNB1 (0.511), RHOD (0.509), NCK2 (0.442), SEMA4D (0.424), PPP3CA (0.42), KRAS (0.382), CD…
KEGG_PATHOGENIC_ESCHERICHIA_COLI_INFECTION	1.36162e-06	2.93355e-05	53	TUBB3 (2.213), KRT18 (1.519), TUBB2B (1.331), CTNNB1 (0.878), ARHGEF2 (0.839), EZR (0.701), ITGB1 (0.686), FYN (0.592), PRKCA (0.549), YWHAQ (0.5), YWHAZ (0.492), ARPC5 (0.471), ACTB (0.455), NCK2 (0.442), TUBB (0.406), CTTN (0.403), CDC42 (0.351), ROCK2 (0.34), ACTG1 (0.335), CDH1 (0.307), TUBA1C (0.25), TUBA1B (0.24), TUBB6 (0.229), ARPC1B (0.227), TUBB4B (0.223), ARPC1A (0.206), WASL (0.196), …
REACTOME_PLATELET_ACTIVATION_SIGNALING_AND_AGGREGATION	1.45544e-06	3.10718e-05	193	SYK (1.806), TIMP1 (1.598), RAC1 (1.362), PLCG2 (1.199), HABP4 (1.036), RAC2 (1.028), GNAI2 (0.94), CD9 (0.913), TMSB4X (0.907), ACTN4 (0.892), CD63 (0.702), WDR1 (0.7), APP (0.662), RHOB (0.641), VCL (0.631), GNA13 (0.616), FYN (0.592), FGG (0.586), PDGFB (0.563), PRKCA (0.549), LAMP2 (0.51), YWHAZ (0.492), GNG7 (0.488), THBS1 (0.48), GNA12 (0.472), GNB1 (0.46), PROS1 (0.456), DGKA (0.43), CSK (…
KEGG_BASAL_CELL_CARCINOMA	1.75032e-06	3.65102e-05	55	LEF1 (2.604), BMP4 (1.971), AXIN2 (1.172), WNT11 (0.965), CTNNB1 (0.878), FZD1 (0.638), WNT5A (0.535), FZD7 (0.436), FZD2 (0.371), HHIP (0.356), PTCH1 (0.336), FZD6 (0.334), WNT16 (0.292), TCF7 (0.24), WNT6 (0.185), FZD3 (0.172), SHH (0.169), FZD8 (0.149), TCF7L2 (0.136), DVL3 (0.109), DVL2 (0.107), TCF7L1 (0.098), AXIN1 (0.084), WNT2 (0.081), FZD10 (0.08), WNT2B (0.08), DVL1 (0.079), WNT7A (0.07…
REACTOME_L1CAM_INTERACTIONS	2.52247e-06	4.88423e-05	83	RDX (2.513), CNTN1 (1.775), NRP1 (1.457), RAC1 (1.362), DPYSL2 (1.332), RPS6KA2 (1.22), ALCAM (1.1), LAMC1 (0.755), EZR (0.701), ITGB1 (0.686), SHTN1 (0.541), SDCBP (0.51), CSNK2A1 (0.469), AP2B1 (0.443), SPTAN1 (0.377), CLTC (0.371), DLG3 (0.357), AP2S1 (0.347), STIP1 (0.337), KIF4A (0.332), DNM2 (0.301), ITGAV (0.267), MAPK3 (0.246), AP2M1 (0.235), NUMB (0.174), RANBP9 (0.157), MAP2K1 (0.151), …
REACTOME_APOPTOTIC_CLEAVAGE_OF_CELLULAR_PROTEINS	2.61582e-06	4.98092e-05	38	DSP (1.092), LMNA (0.882), CTNNB1 (0.878), PLEC (0.877), TJP1 (0.82), DSG2 (0.509), GAS2 (0.396), SPTAN1 (0.377), LMNB1 (0.376), PRKCD (0.357), BIRC2 (0.337), ADD1 (0.326), STK24 (0.311), CDH1 (0.307), DBNL (0.275), GSN (0.247), FNTA (0.161), STK26 (0.147), BCAP31 (0.128), PTK2 (0.114), CASP7 (0.037), ROCK1P1 (0.033), VIM (0.03), MAPT (0.018), SATB1 (0.016), ROCK1 (0.015), PKP1 (0.008), DSG3 (0.0…
REACTOME_MEMBRANE_TRAFFICKING	3.08938e-06	5.76308e-05	124	GJA1 (1.432), IGF2R (1.238), CTSZ (1.17), GJB2 (1.134), VPS37D (1.073), FTH1 (0.989), TJP1 (0.82), GJB3 (0.754), TPD52L1 (0.754), AP3S1 (0.739), GJB4 (0.658), CHMP5 (0.62), TSG101 (0.47), ARCN1 (0.423), VPS4B (0.416), COPB1 (0.416), SORT1 (0.387), AP4E1 (0.382), CLTC (0.371), PICALM (0.334), STAM2 (0.327), GJC2 (0.32), SH3D19 (0.307), STAM (0.306), DNM2 (0.301), DNASE2 (0.29), SNF8 (0.286), PREB …
KEGG_MELANOMA	3.1991e-06	5.87228e-05	71	FGF19 (3.639), FGF20 (2.637), FGF9 (1.924), PDGFC (1.368), CCND1 (0.797), FGF3 (0.772), CDK6 (0.679), PDGFB (0.563), PTEN (0.549), IGF1R (0.511), KRAS (0.382), CDH1 (0.307), NRAS (0.282), PIK3R1 (0.255), MAPK3 (0.246), CDKN1A (0.234), MAP2K1 (0.151), E2F3 (0.151), FGF7 (0.148), FGF13 (0.142), FGF16 (0.14), RB1 (0.134), PDGFRA (0.127), FGF5 (0.126), MAPK1 (0.122), AKT3 (0.117), PIK3CB (0.116), BRA…
KEGG_PANCREATIC_CANCER	3.21906e-06	5.88536e-05	68	TGFA (2.299), BCL2L1 (1.62), RAC1 (1.362), RAC2 (1.028), CCND1 (0.797), CDK6 (0.679), ERBB2 (0.677), STAT1 (0.647), SMAD3 (0.46), KRAS (0.382), CDC42 (0.351), SMAD4 (0.317), VEGFB (0.29), PIK3R1 (0.255), CASP9 (0.253), MAPK3 (0.246), ARHGEF6 (0.186), RAD51 (0.179), RELA (0.179), JAK1 (0.177), MAPK9 (0.16), MAPK8 (0.157), MAP2K1 (0.151), E2F3 (0.151), PLD1 (0.15), RALA (0.137), RB1 (0.134), TGFB3 …
KEGG_NATURAL_KILLER_CELL_MEDIATED_CYTOTOXICITY	3.51954e-06	6.3338e-05	130	GZMB (2.594), SYK (1.806), RAC1 (1.362), PLCG2 (1.199), RAC2 (1.028), PRF1 (0.825), PPP3R1 (0.71), ICAM2 (0.618), NFAT5 (0.609), FYN (0.592), PRKCA (0.549), KLRC2 (0.527), ZAP70 (0.484), HLA-A (0.481), PPP3CA (0.42), IFNGR2 (0.412), KRAS (0.382), HLA-E (0.326), GRB2 (0.29), NRAS (0.282), PIK3R1 (0.255), MAPK3 (0.246), IFNAR2 (0.238), ITGB2 (0.224), TNFRSF10B (0.208), IFNGR1 (0.204), PTPN6 (0.197)…
REACTOME_DEVELOPMENTAL_BIOLOGY	3.58015e-06	6.39273e-05	380	RDX (2.513), CNTN1 (1.775), DPYSL3 (1.668), NRP1 (1.457), EVL (1.446), RAC1 (1.362), DPYSL2 (1.332), RPS6KA2 (1.22), ALCAM (1.1), DRAP1 (1.04), RAC2 (1.028), BNIP2 (0.932), CTNNB1 (0.878), CEBPD (0.87), ACVR2A (0.756), LAMC1 (0.755), EZR (0.701), ITGB1 (0.686), ERBB2 (0.677), CDK19 (0.665), FOXO1 (0.66), GPC1 (0.65), RHOB (0.641), NCOA3 (0.609), RHOC (0.605), FYN (0.592), KLF4 (0.589), NCOR2 (0.5…
KEGG_PROSTATE_CANCER	4.73922e-06	8.14542e-05	88	LEF1 (2.604), TGFA (2.299), PDGFC (1.368), CTNNB1 (0.878), CCND1 (0.797), ERBB2 (0.677), FOXO1 (0.66), KLK3 (0.572), PDGFB (0.563), PTEN (0.549), NFKBIA (0.529), IGF1R (0.511), CREB3L2 (0.451), KRAS (0.382), BCL2 (0.321), GRB2 (0.29), NRAS (0.282), PIK3R1 (0.255), CASP9 (0.253), MAPK3 (0.246), TCF7 (0.24), CDKN1A (0.234), RELA (0.179), MAP2K1 (0.151), E2F3 (0.151), CREB1 (0.15), MTOR (0.146), TCF…
REACTOME_AMINO_ACID_TRANSPORT_ACROSS_THE_PLASMA_MEMBRANE	4.98481e-06	8.47234e-05	31	SLC16A10 (2.303), SLC1A5 (2.282), SLC7A8 (2.226), SLC7A7 (1.281), SLC3A2 (0.987), SLC7A11 (0.787), SLC7A5 (0.709), SLC38A2 (0.611), SLC7A6 (0.244), SLC38A1 (0.181), SLC1A4 (0.155), SLC7A10 (0.151), SLC7A2 (0.075), SLC6A14 (0.067), SLC38A3 (0.058), SLC6A6 (0.057), SLC7A1 (0.045), SLC36A2 (0.042), SLC7A3 (0.038), SLC38A5 (0.018), SLC6A12 (0.016), SLC6A18 (-0.014), SLC36A1 (-0.017), SLC7A9 (-0.027),…
KEGG_ENDOMETRIAL_CANCER	8.54257e-06	0.000137069	52	LEF1 (2.604), AXIN2 (1.172), CTNNB1 (0.878), CCND1 (0.797), ERBB2 (0.677), CTNNA1 (0.57), PTEN (0.549), ILK (0.391), KRAS (0.382), FOXO3 (0.344), CDH1 (0.307), GRB2 (0.29), NRAS (0.282), PIK3R1 (0.255), CASP9 (0.253), MAPK3 (0.246), TCF7 (0.24), CTNNA2 (0.177), MAP2K1 (0.151), TCF7L2 (0.136), MAPK1 (0.122), AKT3 (0.117), PIK3CB (0.116), BRAF (0.11), SOS1 (0.098), TCF7L1 (0.098), MAP2K2 (0.094), P…
KEGG_GLIOMA	1.30688e-05	0.000186201	65	TGFA (2.299), PLCG2 (1.199), CCND1 (0.797), CALML3 (0.776), CAMK2D (0.761), CDK6 (0.679), PDGFB (0.563), PTEN (0.549), PRKCA (0.549), IGF1R (0.511), KRAS (0.382), GRB2 (0.29), NRAS (0.282), PIK3R1 (0.255), MAPK3 (0.246), CDKN1A (0.234), CALM1 (0.176), CAMK2G (0.152), MAP2K1 (0.151), E2F3 (0.151), CALM3 (0.15), MTOR (0.146), CAMK2A (0.145), RB1 (0.134), PDGFRA (0.127), MAPK1 (0.122), AKT3 (0.117),…
REACTOME_ANTIGEN_ACTIVATES_B_CELL_RECEPTOR_LEADING_TO_GENERATION_OF_SECOND_MESSENGERS	1.51977e-05	0.000209436	29	SYK (1.806), PLCG2 (1.199), FYN (0.592), CBL (0.471), STIM1 (0.429), CBLB (0.384), SH3KBP1 (0.297), GRB2 (0.29), PIK3AP1 (0.265), LYN (0.264), PIK3R1 (0.255), CALM1 (0.176), CALM3 (0.15), SOS1 (0.098), CALM2 (0.094), BLK (0.093), BLNK (0.071), BTK (0.058), VAV1 (0.039), CD79B (0.03), CD79A (0.024), CD19 (0.009), ITPR3 (0.002), SHC1 (-0.013), PIK3CD (-0.016), NCK1 (-0.027), ITPR2 (-0.116), ORAI1 (…
REACTOME_SEMA3A_PLEXIN_REPULSION_SIGNALING_BY_INHIBITING_INTEGRIN_ADHESION	2.21066e-05	0.000293199	13	NRP1 (1.457), RAC1 (1.362), FYN (0.592), PIP5K1C (0.321), FES (0.293), PLXNA3 (0.289), RRAS (0.287), TLN1 (0.225), PLXNA1 (0.13), RND1 (0.049), FARP2 (0.023), PLXNA2 (-0.006), SEMA3A (-0.163),
KEGG_SMALL_CELL_LUNG_CANCER	2.71101e-05	0.00034751	84	BCL2L1 (1.62), LAMB3 (1.366), CDKN2B (1.177), LAMC2 (1.025), LAMA3 (0.889), CCND1 (0.797), LAMC1 (0.755), ITGA3 (0.726), ITGB1 (0.686), CDK6 (0.679), PTEN (0.549), TRAF5 (0.534), NFKBIA (0.529), LAMA5 (0.517), LAMB2 (0.447), ITGA6 (0.41), BIRC2 (0.337), BCL2 (0.321), ITGAV (0.267), PIK3R1 (0.255), CASP9 (0.253), CKS1B (0.207), TRAF6 (0.186), RELA (0.179), TRAF4 (0.173), APAF1 (0.171), PIAS1 (0.15…
KEGG_COLORECTAL_CANCER	2.88716e-05	0.000366606	61	LEF1 (2.604), RAC1 (1.362), AXIN2 (1.172), RAC2 (1.028), CTNNB1 (0.878), CCND1 (0.797), SMAD3 (0.46), KRAS (0.382), BCL2 (0.321), SMAD4 (0.317), PIK3R1 (0.255), CASP9 (0.253), MAPK3 (0.246), JUN (0.245), TCF7 (0.24), MSH3 (0.224), MSH6 (0.219), MAPK9 (0.16), MAPK8 (0.157), MAP2K1 (0.151), TCF7L2 (0.136), TGFB3 (0.131), MAPK1 (0.122), AKT3 (0.117), PIK3CB (0.116), BRAF (0.11), TCF7L1 (0.098), PIK3…
KEGG_MELANOGENESIS	3.67137e-05	0.000442202	101	LEF1 (2.604), EDNRB (1.268), WNT11 (0.965), KITLG (0.949), GNAI2 (0.94), CTNNB1 (0.878), CALML3 (0.776), CAMK2D (0.761), FZD1 (0.638), EDN1 (0.576), PRKCA (0.549), GNAS (0.549), PLCB1 (0.542), WNT5A (0.535), CREB3L2 (0.451), FZD7 (0.436), KRAS (0.382), FZD2 (0.371), FZD6 (0.334), DCT (0.333), GNAI1 (0.301), WNT16 (0.292), NRAS (0.282), MAPK3 (0.246), TCF7 (0.24), WNT6 (0.185), CALM1 (0.176), FZD3…
REACTOME_AMINO_ACID_AND_OLIGOPEPTIDE_SLC_TRANSPORTERS	3.88071e-05	0.000464975	48	SLC16A10 (2.303), SLC1A5 (2.282), SLC7A8 (2.226), SLC7A7 (1.281), SLC3A2 (0.987), SLC7A11 (0.787), SLC7A5 (0.709), SLC38A2 (0.611), SLC15A4 (0.439), SLC7A6 (0.244), SLC15A3 (0.227), SLC38A1 (0.181), SLC1A4 (0.155), SLC7A10 (0.151), SLC15A2 (0.106), SLC1A7 (0.096), SLC7A2 (0.075), SLC6A14 (0.067), SLC38A3 (0.058), SLC6A6 (0.057), SLC17A6 (0.054), SLC1A2 (0.048), SLC7A1 (0.045), SLC36A2 (0.042), SL…
REACTOME_CELL_JUNCTION_ORGANIZATION	4.28232e-05	0.000503887	74	CDH11 (3.042), ITGB4 (1.626), COL17A1 (1.498), LAMB3 (1.366), PARVA (1.362), FERMT2 (1.243), LAMC2 (1.025), LAMA3 (0.889), CTNNB1 (0.878), PLEC (0.877), JUP (0.754), ITGB1 (0.686), CTNNA1 (0.57), ILK (0.391), CLDN14 (0.334), F11R (0.311), CDH1 (0.307), VASP (0.272), TESK1 (0.241), ACTN1 (0.238), CD151 (0.221), PARD6G (0.205), ARHGEF6 (0.186), CADM1 (0.178), CDH3 (0.166), PARD3 (0.128), CLDN8 (0.1…
KEGG_COMPLEMENT_AND_COAGULATION_CASCADES	4.52659e-05	0.000523237	68	F3 (1.953), TFPI (1.896), PLAU (1.623), C4BPB (1.432), PLAUR (0.914), CD55 (0.881), FGG (0.586), CFI (0.563), CPB2 (0.477), PROS1 (0.456), CD46 (0.379), C5 (0.317), THBD (0.262), CFD (0.222), FGA (0.18), BDKRB2 (0.169), SERPINA5 (0.13), SERPINF2 (0.11), C4BPA (0.109), KLKB1 (0.101), C1S (0.095), C5AR1 (0.089), F9 (0.083), VWF (0.079), C4A (0.075), F8 (0.067), C1R (0.064), C6 (0.057), F5 (0.052), …
REACTOME_SIGNALING_BY_NOTCH	5.28865e-05	0.000596576	99	CNTN1 (1.775), TLE1 (1.695), JAG2 (1.249), DTX2 (1.187), HDAC4 (1.1), HDAC9 (1.071), HES5 (0.814), CCND1 (0.797), B4GALT1 (0.728), HDAC2 (0.645), PSEN2 (0.608), MOV10 (0.591), NCOR2 (0.571), TNRC6B (0.45), KAT2B (0.44), HDAC6 (0.434), ST3GAL6 (0.396), NCSTN (0.373), HEY1 (0.294), ARRB1 (0.273), AGO1 (0.271), JUN (0.245), LFNG (0.233), AGO3 (0.222), ADAM10 (0.205), POFUT1 (0.192), HIF1A (0.191), H…
REACTOME_SIGNALING_BY_RHO_GTPASES	5.59167e-05	0.000625803	109	ARHGDIB (1.497), RAC1 (1.362), DEPDC7 (1.049), RAC2 (1.028), ARHGAP12 (0.878), AKAP13 (0.871), ARHGEF2 (0.839), ARHGEF3 (0.78), RHOB (0.641), NGEF (0.64), GDI1 (0.63), ARHGAP18 (0.606), RHOC (0.605), CHN2 (0.546), RHOD (0.509), ARAP2 (0.464), NET1 (0.392), ARHGAP17 (0.373), ARHGDIG (0.369), CDC42 (0.351), GMIP (0.332), RASGRF1 (0.317), G3BP2 (0.299), OCRL (0.268), RHOQ (0.212), ARHGAP19 (0.202), …
REACTOME_CELL_SURFACE_INTERACTIONS_AT_THE_VASCULAR_WALL	5.78917e-05	0.000638618	84	CAV1 (3.538), SLC7A8 (2.226), SLC7A7 (1.281), SLC3A2 (0.987), SLC7A11 (0.787), ITGA3 (0.726), SLC7A5 (0.709), ITGB1 (0.686), FYN (0.592), SIRPA (0.563), PROS1 (0.456), KRAS (0.382), F11R (0.311), YES1 (0.309), GRB2 (0.29), NRAS (0.282), ITGAV (0.267), LYN (0.264), THBD (0.262), PIK3R1 (0.255), SLC7A6 (0.244), BSG (0.238), ITGB2 (0.224), CD58 (0.219), PTPN6 (0.197), LCK (0.155), SLC7A10 (0.151), G…
REACTOME_APOPTOTIC_EXECUTION_PHASE	6.00804e-05	0.000658975	52	DSP (1.092), LMNA (0.882), CTNNB1 (0.878), PLEC (0.877), TJP1 (0.82), PAK2 (0.551), DSG2 (0.509), GAS2 (0.396), SPTAN1 (0.377), LMNB1 (0.376), PRKCD (0.357), BIRC2 (0.337), H1F0 (0.336), ADD1 (0.326), STK24 (0.311), CDH1 (0.307), DBNL (0.275), GSN (0.247), DNM1L (0.162), FNTA (0.161), KPNB1 (0.161), STK26 (0.147), BCAP31 (0.128), HIST1H1C (0.118), PTK2 (0.114), HMGB2 (0.061), CASP7 (0.037), ROCK1…
REACTOME_CRMPS_IN_SEMA3A_SIGNALING	6.78003e-05	0.000726005	14	DPYSL3 (1.668), NRP1 (1.457), DPYSL2 (1.332), FYN (0.592), FES (0.293), PLXNA3 (0.289), CDK5 (0.266), PLXNA1 (0.13), CDK5R1 (0.099), DPYSL5 (0.058), PLXNA2 (-0.006), DPYSL4 (-0.021), CRMP1 (-0.144), SEMA3A (-0.163),
REACTOME_RECYCLING_PATHWAY_OF_L1	6.80518e-05	0.000726256	27	RDX (2.513), DPYSL2 (1.332), RPS6KA2 (1.22), EZR (0.701), SHTN1 (0.541), AP2B1 (0.443), CLTC (0.371), AP2S1 (0.347), KIF4A (0.332), DNM2 (0.301), AP2M1 (0.235), NUMB (0.174), MAPK1 (0.122), AP2A1 (0.104), RPS6KA6 (0.028), AP2A2 (0.003), SH3GL2 (-0.028), RPS6KA3 (-0.039), KIF4B (-0.057), CLTA (-0.093), RPS6KA5 (-0.1), DNM1 (-0.115), L1CAM (-0.157), RPS6KA4 (-0.237), MSN (-0.288), SRC (-0.299), RPS…
REACTOME_SIGNALING_BY_HIPPO	7.13199e-05	0.000752164	19	STK3 (1.426), AMOT (0.846), TJP1 (0.82), WWC1 (0.686), YAP1 (0.543), MOB1A (0.362), SAV1 (0.183), STK4 (0.142), LATS1 (0.123), YWHAB (0.112), DVL2 (0.107), MOB1B (0.105), WWTR1 (0.104), LATS2 (0.02), YWHAE (0.017), TJP2 (-0.001), AMOTL2 (-0.076), NPHP4 (-0.106), CASP3 (-0.17),
KEGG_B_CELL_RECEPTOR_SIGNALING_PATHWAY	7.20367e-05	0.000756333	75	SYK (1.806), RAC1 (1.362), PLCG2 (1.199), RAC2 (1.028), MALT1 (0.909), PPP3R1 (0.71), NFAT5 (0.609), NFKBIA (0.529), INPP5D (0.425), PPP3CA (0.42), KRAS (0.382), GRB2 (0.29), NRAS (0.282), CD81 (0.275), PIK3AP1 (0.265), LYN (0.264), PIK3R1 (0.255), MAPK3 (0.246), JUN (0.245), PTPN6 (0.197), RELA (0.179), LILRB3 (0.173), MAP2K1 (0.151), CD22 (0.147), NFATC1 (0.132), MAPK1 (0.122), PPP3CC (0.121), …
REACTOME_BASIGIN_INTERACTIONS	7.42834e-05	0.000771119	24	CAV1 (3.538), SLC7A8 (2.226), SLC7A7 (1.281), SLC3A2 (0.987), SLC7A11 (0.787), ITGA3 (0.726), SLC7A5 (0.709), ITGB1 (0.686), SLC7A6 (0.244), BSG (0.238), SLC7A10 (0.151), MAG (0.135), SLC16A8 (0.087), ATP1B2 (0.064), PPIL2 (0.025), SPN (-0.002), MMP1 (-0.017), SLC7A9 (-0.027), SLC16A1 (-0.032), L1CAM (-0.157), SLC16A3 (-0.282), PPIA (-0.519), ATP1B3 (-0.94), ATP1B1 (-1.046),
REACTOME_G_ALPHA1213_SIGNALLING_EVENTS	8.42244e-05	0.000855101	74	RAC1 (1.362), RAC2 (1.028), AKAP13 (0.871), ARHGEF2 (0.839), ARHGEF3 (0.78), RHOB (0.641), NGEF (0.64), GNA13 (0.616), RHOC (0.605), GNG7 (0.488), GNA12 (0.472), GNB1 (0.46), NET1 (0.392), GNG10 (0.375), CDC42 (0.351), ROCK2 (0.34), RASGRF1 (0.317), GNG2 (0.288), GNG12 (0.267), GNG5 (0.255), PIK3R1 (0.255), ARHGEF6 (0.186), ARHGEF11 (0.186), GNB2 (0.168), GNB5 (0.165), ARHGEF4 (0.157), ARHGEF12 (…
REACTOME_CYTOKINE_SIGNALING_IN_IMMUNE_SYSTEM	8.72388e-05	0.000876015	259	IFI6 (1.951), GBP2 (1.91), IFI27 (1.883), SYK (1.806), GBP4 (1.303), FLNB (0.992), IRS1 (0.963), HERC5 (0.943), MT2A (0.903), IFIT1 (0.886), CAMK2D (0.761), STAT2 (0.746), GBP6 (0.659), STAT1 (0.647), MX1 (0.621), IRF9 (0.617), FYN (0.592), EIF4G2 (0.562), MAP2K4 (0.515), YWHAZ (0.492), UBE2E1 (0.49), HLA-A (0.481), CBL (0.471), SOCS2 (0.461), PELI1 (0.453), EIF2AK2 (0.444), EGR1 (0.42), GBP5 (0.…
KEGG_ECM_RECEPTOR_INTERACTION	9.51032e-05	0.000940579	80	ITGB4 (1.626), SPP1 (1.408), LAMB3 (1.366), TNC (1.084), LAMC2 (1.025), LAMA3 (0.889), SDC4 (0.854), LAMC1 (0.755), ITGA3 (0.726), ITGB1 (0.686), ITGB5 (0.558), LAMA5 (0.517), ITGB7 (0.491), THBS1 (0.48), LAMB2 (0.447), ITGA6 (0.41), AGRN (0.324), SDC1 (0.309), ITGAV (0.267), DAG1 (0.258), COL4A1 (0.144), LAMB4 (0.138), COL6A1 (0.128), LAMA4 (0.097), RELN (0.09), ITGA8 (0.086), VWF (0.079), COL6A…
REACTOME_FRS2_MEDIATED_CASCADE	0.000121537	0.00115472	36	FGF19 (3.639), FGF20 (2.637), FGF9 (1.924), FGF3 (0.772), KRAS (0.382), GRB2 (0.29), NRAS (0.282), MAPK3 (0.246), MAP2K1 (0.151), FGF7 (0.148), FRS2 (0.133), FGF5 (0.126), MAPK1 (0.122), YWHAB (0.112), FGF22 (0.108), KLB (0.108), FGF8 (0.107), FRS3 (0.1), SOS1 (0.098), MAP2K2 (0.094), FGF1 (0.075), RAF1 (0.06), FGF4 (0.034), FGF17 (0.023), CDK1 (0.019), FGFR2 (0.018), FGF10 (0.006), KL (-0.028), …
KEGG_RENAL_CELL_CARCINOMA	0.000139053	0.00129963	67	TGFA (2.299), SLC2A1 (2.107), RAC1 (1.362), EPAS1 (0.654), PDGFB (0.563), PAK2 (0.551), KRAS (0.382), ELOC (0.37), CDC42 (0.351), VEGFB (0.29), GRB2 (0.29), NRAS (0.282), PIK3R1 (0.255), MAPK3 (0.246), JUN (0.245), HIF1A (0.191), GAB1 (0.189), ARNT (0.161), MAP2K1 (0.151), PAK6 (0.145), RBX1 (0.131), TGFB3 (0.131), MAPK1 (0.122), ARNT2 (0.119), AKT3 (0.117), PIK3CB (0.116), BRAF (0.11), SOS1 (0.0…
REACTOME_GPVI_MEDIATED_ACTIVATION_CASCADE	0.000187207	0.00160601	31	SYK (1.806), RAC1 (1.362), PLCG2 (1.199), RAC2 (1.028), RHOB (0.641), FYN (0.592), CDC42 (0.351), LYN (0.264), PIK3R1 (0.255), PRKCZ (0.164), LCK (0.155), AKT3 (0.117), PIK3CB (0.116), LCP2 (0.094), PIK3CA (0.093), AKT1 (0.082), PIK3CG (0.079), COL1A1 (0.074), AKT2 (0.072), LAT (0.068), PIK3R3 (0.059), VAV1 (0.039), RHOA (0.024), PIK3R5 (0.006), COL1A2 (0.006), PIK3R2 (-0.023), PIK3R6 (-0.029), F…
REACTOME_SIGNAL_TRANSDUCTION_BY_L1	0.000193438	0.00164082	34	NRP1 (1.457), RAC1 (1.362), RPS6KA2 (1.22), ITGB1 (0.686), CSNK2A1 (0.469), AP2B1 (0.443), CLTC (0.371), AP2S1 (0.347), ITGAV (0.267), MAPK3 (0.246), AP2M1 (0.235), MAP2K1 (0.151), MAPK1 (0.122), AP2A1 (0.104), MAP2K2 (0.094), NCAM1 (0.057), CSNK2B (0.056), ITGA2B (0.052), RPS6KA6 (0.028), ITGB3 (0.028), AP2A2 (0.003), ITGA5 (-0.02), SH3GL2 (-0.028), CSNK2A2 (-0.035), EGFR (-0.038), RPS6KA3 (-0.0…
KEGG_LEUKOCYTE_TRANSENDOTHELIAL_MIGRATION	0.000254454	0.00206398	114	RAC1 (1.362), PLCG2 (1.199), RAC2 (1.028), GNAI2 (0.94), ACTN4 (0.892), CTNNB1 (0.878), RASSF5 (0.746), SIPA1 (0.745), EZR (0.701), ITGB1 (0.686), VCL (0.631), CD99 (0.625), CTNNA1 (0.57), MYL12B (0.554), PRKCA (0.549), ACTB (0.455), CDC42 (0.351), ROCK2 (0.34), ACTG1 (0.335), CLDN14 (0.334), NCF2 (0.319), F11R (0.311), GNAI1 (0.301), CLDN23 (0.295), CYBA (0.283), MYL12A (0.272), VASP (0.272), PI…
REACTOME_SIGNALING_BY_ROBO_RECEPTOR	0.000269426	0.00217293	29	EVL (1.446), RAC1 (1.362), GPC1 (0.65), PAK2 (0.551), ROBO1 (0.528), NCK2 (0.442), CLASP1 (0.395), CAP1 (0.377), CDC42 (0.351), VASP (0.272), SRGAP1 (0.148), PAK6 (0.145), PFN1 (0.112), SOS1 (0.098), PAK5 (0.09), PAK4 (0.077), SRGAP2 (0.069), PFN2 (0.053), ROBO3 (0.045), SLIT2 (0.042), SOS2 (0.015), ABL2 (-0.012), NCK1 (-0.027), ENAH (-0.083), ABL1 (-0.09), ROBO2 (-0.106), SRGAP3 (-0.127), CAP2 (…
REACTOME_CHONDROITIN_SULFATE_BIOSYNTHESIS	0.00031059	0.00245039	18	VCAN (2.978), BGN (1.436), CHSY3 (0.766), CHSY1 (0.559), CHPF (0.525), CHST15 (0.398), CHST3 (0.378), CHST11 (0.156), CSGALNACT1 (0.121), CHST9 (0.065), CHST12 (0.015), DCN (-0.002), BCAN (-0.031), CSPG4 (-0.102), CSGALNACT2 (-0.157), NCAN (-0.182), CHST7 (-0.196), CHST13 (-0.38),
REACTOME_SHC_MEDIATED_CASCADE	0.000329567	0.00258086	28	FGF19 (3.639), FGF20 (2.637), FGF9 (1.924), FGF3 (0.772), KRAS (0.382), GRB2 (0.29), NRAS (0.282), FGF7 (0.148), FGF5 (0.126), FGF22 (0.108), KLB (0.108), FGF8 (0.107), SOS1 (0.098), FGF1 (0.075), FGF4 (0.034), FGF17 (0.023), FGFR2 (0.018), FGF10 (0.006), SHC1 (-0.013), KL (-0.028), FGFR1 (-0.063), FGF6 (-0.064), FGF2 (-0.15), FGF18 (-0.155), FGF23 (-0.177), HRAS (-0.186), FGFR3 (-0.284), FGFR4 (…
KEGG_GAP_JUNCTION	0.000367066	0.00279812	88	TUBB3 (2.213), GJA1 (1.432), PDGFC (1.368), TUBB2B (1.331), LPAR1 (1.29), GNAI2 (0.94), TJP1 (0.82), PDGFB (0.563), PRKCA (0.549), GNAS (0.549), PLCB1 (0.542), TUBB (0.406), KRAS (0.382), GNAI1 (0.301), GRB2 (0.29), CSNK1D (0.289), NRAS (0.282), TUBA1C (0.25), MAPK3 (0.246), TUBA1B (0.24), TUBB6 (0.229), MAP3K2 (0.226), TUBB4B (0.223), MAP2K1 (0.151), TUBB8 (0.138), PDGFRA (0.127), MAPK1 (0.122),…
REACTOME_INTERFERON_SIGNALING	0.000379647	0.00286546	150	IFI6 (1.951), GBP2 (1.91), IFI27 (1.883), GBP4 (1.303), FLNB (0.992), HERC5 (0.943), MT2A (0.903), IFIT1 (0.886), CAMK2D (0.761), STAT2 (0.746), GBP6 (0.659), STAT1 (0.647), MX1 (0.621), IRF9 (0.617), EIF4G2 (0.562), UBE2E1 (0.49), HLA-A (0.481), EIF2AK2 (0.444), EGR1 (0.42), GBP5 (0.418), IFNGR2 (0.412), SP100 (0.408), JAK2 (0.407), TPR (0.395), PRKCD (0.357), PTPN1 (0.355), IFIT2 (0.345), KPNA4…
REACTOME_SIGNALING_BY_NOTCH1	0.000399109	0.00295882	68	CNTN1 (1.775), TLE1 (1.695), JAG2 (1.249), DTX2 (1.187), HDAC4 (1.1), HDAC9 (1.071), HES5 (0.814), HDAC2 (0.645), PSEN2 (0.608), NCOR2 (0.571), KAT2B (0.44), HDAC6 (0.434), NCSTN (0.373), HEY1 (0.294), ARRB1 (0.273), ADAM10 (0.205), HIF1A (0.191), HEY2 (0.19), NUMB (0.174), DLL1 (0.168), ADAM17 (0.155), HDAC11 (0.131), RBX1 (0.131), DNER (0.118), SNW1 (0.09), CUL1 (0.084), NCOR1 (0.081), MAML2 (0…
REACTOME_ERKS_ARE_INACTIVATED	0.000434148	0.00318259	12	DUSP6 (0.67), PPP2CB (0.423), DUSP4 (0.414), PPP2CA (0.328), PPP2R1A (0.261), MAPK3 (0.246), PPP2R1B (0.208), MAPK1 (0.122), PPP2R5D (0.114), MAPK7 (0.07), DUSP3 (0.028), DUSP7 (-0.003),
KEGG_NEUROTROPHIN_SIGNALING_PATHWAY	0.000465217	0.00336202	126	ARHGDIB (1.497), RAC1 (1.362), RPS6KA2 (1.22), PLCG2 (1.199), IRS1 (0.963), CALML3 (0.776), CAMK2D (0.761), NFKBIA (0.529), YWHAQ (0.5), YWHAZ (0.492), KIDINS220 (0.432), CSK (0.387), SORT1 (0.387), MAP3K1 (0.382), KRAS (0.382), PRDM4 (0.377), PRKCD (0.357), CDC42 (0.351), FOXO3 (0.344), BDNF (0.336), BCL2 (0.321), GRB2 (0.29), NRAS (0.282), PIK3R1 (0.255), MAPK3 (0.246), JUN (0.245), RIPK2 (0.21…
REACTOME_REGULATION_OF_SIGNALING_BY_CBL	0.000469854	0.00339019	18	SYK (1.806), FYN (0.592), CBL (0.471), YES1 (0.309), GRB2 (0.29), LYN (0.264), PIK3R1 (0.255), PIK3CB (0.116), PIK3CA (0.093), BLNK (0.071), RAPGEF1 (0.07), PIK3R3 (0.059), VAV1 (0.039), CRKL (0.033), PIK3CD (-0.016), PIK3R2 (-0.023), HCK (-0.094), CRK (-0.102),
KEGG_ENDOCYTOSIS	0.000485545	0.00348151	179	SH3GL3 (3.671), VPS37D (1.073), SH3GLB1 (0.828), ARFGAP3 (0.699), CHMP5 (0.62), RAB5B (0.612), RAB11A (0.586), RAB5A (0.581), IGF1R (0.511), AGAP1 (0.499), CHMP1B (0.483), HLA-A (0.481), EHD4 (0.476), CBL (0.471), TSG101 (0.47), ARAP2 (0.464), ASAP2 (0.459), RAB11FIP2 (0.459), AP2B1 (0.443), VPS4B (0.416), CBLB (0.384), PSD3 (0.381), CLTC (0.371), CDC42 (0.351), AP2S1 (0.347), STAM2 (0.327), HLA-…
REACTOME_SIGNALING_BY_ILS	0.000502091	0.00358793	105	SYK (1.806), STAT1 (0.647), FYN (0.592), MAP2K4 (0.515), YWHAZ (0.492), CBL (0.471), PELI1 (0.453), NOD2 (0.418), JAK2 (0.407), MAP3K8 (0.385), KRAS (0.382), MAP2K6 (0.37), IL6ST (0.343), YES1 (0.309), GRB2 (0.29), NRAS (0.282), LYN (0.264), PIK3R1 (0.255), MAPK3 (0.246), CSF2RA (0.233), RIPK2 (0.214), IRAK4 (0.211), IL1R2 (0.197), PTPN6 (0.197), TRAF6 (0.186), CSF2 (0.183), RELA (0.179), JAK1 (0…
KEGG_NOTCH_SIGNALING_PATHWAY	0.000527033	0.00371514	47	JAG2 (1.249), DTX2 (1.187), HES5 (0.814), HDAC2 (0.645), PSEN2 (0.608), NCOR2 (0.571), NOTCH1 (0.457), KAT2B (0.44), NCSTN (0.373), LFNG (0.233), NUMB (0.174), DLL1 (0.168), ADAM17 (0.155), NUMBL (0.133), DVL3 (0.109), DVL2 (0.107), SNW1 (0.09), DVL1 (0.079), MAML2 (0.079), CTBP1 (0.077), DTX3L (0.067), MAML1 (0.066), PSEN1 (0.054), JAG1 (0.051), DTX3 (0.033), MAML3 (0.032), RBPJL (0.029), MFNG (…
REACTOME_SEMA3A_PAK_DEPENDENT_AXON_REPULSION	0.000536673	0.00375999	13	NRP1 (1.457), RAC1 (1.362), FYN (0.592), PAK2 (0.551), FES (0.293), PLXNA3 (0.289), PLXNA1 (0.13), HSP90AB1 (0.04), PLXNA2 (-0.006), LIMK1 (-0.013), HSP90AA1 (-0.047), SEMA3A (-0.163), PAK1 (-0.369),
REACTOME_RESPONSE_TO_ELEVATED_PLATELET_CYTOSOLIC_CA2_	0.000553828	0.00385663	78	TIMP1 (1.598), HABP4 (1.036), CD9 (0.913), TMSB4X (0.907), ACTN4 (0.892), CD63 (0.702), WDR1 (0.7), APP (0.662), VCL (0.631), FGG (0.586), PDGFB (0.563), PRKCA (0.549), LAMP2 (0.51), THBS1 (0.48), PROS1 (0.456), CAP1 (0.377), PSAP (0.336), CALU (0.334), BRPF3 (0.302), VEGFB (0.29), ACTN1 (0.238), TLN1 (0.225), CFD (0.222), FGA (0.18), CALM1 (0.176), STXBP3 (0.172), CALM3 (0.15), TGFB3 (0.131), AC…
REACTOME_NUCLEOTIDE_BINDING_DOMAIN_LEUCINE_RICH_REPEAT_CONTAINING_RECEPTOR_NLR_SIGNALING_PATHWAYS	0.000575865	0.0039739	44	BCL2L1 (1.62), CASP4 (1), TXNIP (0.751), APP (0.662), PYCARD (0.637), NOD2 (0.418), CASP2 (0.376), MAP2K6 (0.37), BIRC2 (0.337), BCL2 (0.321), PANX1 (0.293), CASP9 (0.253), RIPK2 (0.214), TRAF6 (0.186), TNFAIP3 (0.168), MEFV (0.146), MAPK14 (0.124), TAB2 (0.114), TAB1 (0.111), NLRP1 (0.103), MAP3K7 (0.097), UBE2N (0.068), CARD9 (0.066), IKBKB (0.045), HSP90AB1 (0.04), MAPK11 (0.019), NLRC4 (0.018…
REACTOME_DEGRADATION_OF_THE_EXTRACELLULAR_MATRIX	0.000618675	0.00420607	28	TIMP1 (1.598), CTSG (1.361), TIMP2 (1.039), TPSAB1 (0.561), PRSS2 (0.547), PRSS1 (0.25), FURIN (0.182), MMP11 (0.177), MMP17 (0.168), MMP14 (0.122), ELANE (0.115), KLKB1 (0.101), CTRB2 (0.063), MMP8 (0.046), MMP1 (-0.017), MMP7 (-0.02), MMP10 (-0.023), MMP9 (-0.028), MMP25 (-0.033), MMP24 (-0.058), MMP2 (-0.058), MMP15 (-0.068), KLK2 (-0.07), PLG (-0.07), MMP3 (-0.075), MMP16 (-0.081), CMA1 (-0.0…
KEGG_MAPK_SIGNALING_PATHWAY	0.000633141	0.00427277	265	FGF19 (3.639), FGF20 (2.637), FGF9 (1.924), DUSP10 (1.44), STK3 (1.426), RAC1 (1.362), RPS6KA2 (1.22), RAC2 (1.028), FLNB (0.992), GADD45A (0.923), FGF3 (0.772), GADD45B (0.74), RASA1 (0.723), PPP3R1 (0.71), DUSP6 (0.67), PDGFB (0.563), PAK2 (0.551), PRKCA (0.549), MAP2K4 (0.515), CDC25B (0.492), GNA12 (0.472), MAP3K20 (0.47), PPP3CA (0.42), DUSP4 (0.414), MAP3K8 (0.385), MAP3K1 (0.382), KRAS (0.…
REACTOME_ACTIVATION_OF_RAC	0.000634547	0.00427597	13	RAC1 (1.362), GPC1 (0.65), PAK2 (0.551), ROBO1 (0.528), NCK2 (0.442), PAK6 (0.145), SOS1 (0.098), PAK5 (0.09), PAK4 (0.077), SLIT2 (0.042), SOS2 (0.015), NCK1 (-0.027), PAK1 (-0.369),
REACTOME_REGULATION_OF_COMPLEMENT_CASCADE	0.000765367	0.00500323	13	C4BPB (1.432), CD55 (0.881), CFI (0.563), PROS1 (0.456), CD46 (0.379), C4BPA (0.109), C4A (0.075), CFB (0.013), CR1 (-0.002), C2 (-0.047), CFH (-0.069), C3 (-0.088), CFHR3 (-0.15),
REACTOME_YAP1_AND_WWTR1_TAZ_STIMULATED_GENE_EXPRESSION	0.000773335	0.00504096	24	RUNX2 (1.802), NCOA3 (0.609), HELZ2 (0.571), YAP1 (0.543), KAT2B (0.44), NCOA1 (0.424), NCOA6 (0.368), MED1 (0.213), CTGF (0.206), NPPA (0.149), NCOA2 (0.136), TEAD3 (0.12), WWTR1 (0.104), PPARA (0.008), SMARCD3 (0.002), TBL1XR1 (-0.007), TGS1 (-0.026), TEAD1 (-0.032), TBX5 (-0.04), CREBBP (-0.088), TEAD2 (-0.124), TEAD4 (-0.225), TBL1X (-0.28), RXRA (-0.345),
REACTOME_SIGNALING_BY_FGFR1_MUTANTS	0.000828191	0.00533039	29	FGF20 (2.637), FGF9 (1.924), STAT1 (0.647), TRIM24 (0.38), CUX1 (0.291), GRB2 (0.29), PIK3R1 (0.255), FGFR1OP (0.161), CNTRL (0.134), FGF5 (0.126), BCR (0.11), FGF8 (0.107), PIK3CA (0.093), FGF1 (0.075), CPSF6 (0.073), GAB2 (0.035), FGF4 (0.034), FGF17 (0.023), STAT3 (0.012), STAT5B (-0.025), FGFR1 (-0.063), FGF6 (-0.064), ZMYM2 (-0.071), MYO18A (-0.094), FGFR1OP2 (-0.096), PLCG1 (-0.148), FGF2 (…
REACTOME_SIGNALING_BY_NODAL	0.000830709	0.00533911	17	DRAP1 (1.04), ACVR2A (0.756), SMAD3 (0.46), FOXO3 (0.344), ACVR1B (0.34), SMAD4 (0.317), FURIN (0.182), LEFTY1 (0.17), FOXH1 (0.078), PCSK6 (0.077), SMAD2 (0.034), ACVR1C (0.011), LEFTY2 (-0.013), CER1 (-0.044), TDGF1 (-0.059), NODAL (-0.098), ACVR2B (-0.196),
REACTOME_MAPK_TARGETS_NUCLEAR_EVENTS_MEDIATED_BY_MAP_KINASES	0.000836236	0.00536712	30	RPS6KA2 (1.22), DUSP6 (0.67), PPP2CB (0.423), DUSP4 (0.414), PPP2CA (0.328), PPP2R1A (0.261), MAPK3 (0.246), JUN (0.245), PPP2R1B (0.208), MAPKAPK2 (0.202), MAPK9 (0.16), MAPK8 (0.157), CREB1 (0.15), MAPK14 (0.124), MAPK1 (0.122), PPP2R5D (0.114), ATF2 (0.077), MAPK7 (0.07), FOS (0.056), MEF2C (0.038), MAPK10 (0.034), DUSP3 (0.028), MAPK11 (0.019), DUSP7 (-0.003), RPS6KA3 (-0.039), ELK1 (-0.068),…
REACTOME_APOPTOTIC_CLEAVAGE_OF_CELL_ADHESION_PROTEINS	0.00085344	0.00546225	11	DSP (1.092), CTNNB1 (0.878), TJP1 (0.82), DSG2 (0.509), CDH1 (0.307), PKP1 (0.008), DSG3 (0.008), TJP2 (-0.001), DSG1 (-0.002), CASP3 (-0.17), OCLN (-0.209),
REACTOME_SIGNALING_BY_INSULIN_RECEPTOR	0.000891725	0.00565211	104	FGF19 (3.639), FGF20 (2.637), FGF9 (1.924), CAB39L (1.436), IRS1 (0.963), CAB39 (0.88), FGF3 (0.772), ATP6V1E1 (0.456), STRADA (0.442), ATP6V0A4 (0.425), ATP6V1A (0.394), STRADB (0.386), EEF2K (0.386), KRAS (0.382), ATP6V1H (0.37), ATP6V1D (0.369), ATP6V1G1 (0.331), TSC1 (0.318), RHEB (0.295), GRB2 (0.29), NRAS (0.282), RPS6KB1 (0.281), TCIRG1 (0.268), PIK3R1 (0.255), MAPK3 (0.246), ATP6V0E1 (0.2…
REACTOME_CS_DS_DEGRADATION	0.000899435	0.00565868	12	VCAN (2.978), BGN (1.436), IDS (0.385), HEXB (0.197), IDUA (0.187), ARSB (0.168), HEXA (0.082), HYAL1 (0.078), DCN (-0.002), BCAN (-0.031), CSPG4 (-0.102), NCAN (-0.182),
REACTOME_FGFR_LIGAND_BINDING_AND_ACTIVATION	0.000904549	0.00567849	22	FGF19 (3.639), FGF20 (2.637), FGF9 (1.924), FGF3 (0.772), FGF7 (0.148), FGF5 (0.126), FGF22 (0.108), KLB (0.108), FGF8 (0.107), FGF1 (0.075), FGF4 (0.034), FGF17 (0.023), FGFR2 (0.018), FGF10 (0.006), KL (-0.028), FGFR1 (-0.063), FGF6 (-0.064), FGF2 (-0.15), FGF18 (-0.155), FGF23 (-0.177), FGFR3 (-0.284), FGFR4 (-0.969),
REACTOME_MAP_KINASE_ACTIVATION_IN_TLR_CASCADE	0.00104292	0.00637278	49	RPS6KA2 (1.22), DUSP6 (0.67), MAP2K4 (0.515), PPP2CB (0.423), NOD2 (0.418), DUSP4 (0.414), MAP2K6 (0.37), PPP2CA (0.328), PPP2R1A (0.261), MAPK3 (0.246), JUN (0.245), RIPK2 (0.214), PPP2R1B (0.208), MAPKAPK2 (0.202), TRAF6 (0.186), MAPK9 (0.16), MAPK8 (0.157), MAP2K1 (0.151), CREB1 (0.15), MAPK14 (0.124), MAPK1 (0.122), TAB2 (0.114), PPP2R5D (0.114), TAB1 (0.111), MAP3K7 (0.097), MAP2K2 (0.094), …
REACTOME_IL_3_5_AND_GM_CSF_SIGNALING	0.00104641	0.00638561	43	SYK (1.806), FYN (0.592), YWHAZ (0.492), CBL (0.471), JAK2 (0.407), YES1 (0.309), GRB2 (0.29), LYN (0.264), PIK3R1 (0.255), CSF2RA (0.233), PTPN6 (0.197), CSF2 (0.183), JAK1 (0.177), PIK3CB (0.116), INPPL1 (0.104), SOS1 (0.098), PIK3CA (0.093), IL2RG (0.084), BLNK (0.071), RAPGEF1 (0.07), PRKACB (0.069), PIK3R3 (0.059), TEC (0.059), VAV1 (0.039), IL5 (0.035), GAB2 (0.035), CRKL (0.033), IL3 (0.02…
REACTOME_AMYLOIDS	0.00110471	0.00663552	69	LYZ (5.626), MFGE8 (1.674), HIST1H2BD (0.97), CST3 (0.863), APP (0.662), HIST2H2BE (0.661), HIST1H2BK (0.599), ITM2B (0.43), HIST1H2AC (0.309), GSN (0.247), HIST2H2AC (0.186), FGA (0.18), H2AFX (0.18), NPPA (0.149), HIST1H4L (0.138), HIST1H2BE (0.089), HIST1H2BG (0.082), HIST1H2BA (0.073), SNCA (0.073), HIST1H2AE (0.073), HIST1H3B (0.065), HIST1H2BB (0.062), CALCA (0.056), HIST1H2BO (0.052), HIST…
KEGG_NON_SMALL_CELL_LUNG_CANCER	0.00112169	0.00671112	54	TGFA (2.299), PLCG2 (1.199), CCND1 (0.797), RASSF5 (0.746), CDK6 (0.679), ERBB2 (0.677), PRKCA (0.549), KRAS (0.382), FOXO3 (0.344), GRB2 (0.29), NRAS (0.282), PIK3R1 (0.255), CASP9 (0.253), MAPK3 (0.246), MAP2K1 (0.151), E2F3 (0.151), STK4 (0.142), RB1 (0.134), MAPK1 (0.122), FHIT (0.121), AKT3 (0.117), PIK3CB (0.116), BRAF (0.11), SOS1 (0.098), MAP2K2 (0.094), PIK3CA (0.093), AKT1 (0.082), PIK3…
REACTOME_GAP_JUNCTION_TRAFFICKING	0.00117869	0.00698838	26	GJA1 (1.432), GJB2 (1.134), GJB3 (0.754), GJB4 (0.658), CLTC (0.371), GJC2 (0.32), DNM2 (0.301), CLTB (0.249), AP2M1 (0.235), GJA8 (0.122), GJB5 (0.117), MYO6 (0.113), GJB7 (0.07), CLTCL1 (0.063), GJA5 (0.061), GJD2 (0.057), GJD4 (0.044), GJA10 (-0.059), GJB6 (-0.063), GJA4 (-0.08), CLTA (-0.093), DNM1 (-0.115), DAB2 (-0.115), GJA3 (-0.124), GJB1 (-0.212), GJC1 (-0.344),
REACTOME_NEPHRIN_INTERACTIONS	0.00119455	0.00705509	19	ACTN4 (0.892), FYN (0.592), NCK2 (0.442), SPTAN1 (0.377), PIK3R1 (0.255), ACTN1 (0.238), CD2AP (0.218), WASL (0.196), IQGAP1 (0.193), ACTN2 (0.13), PIK3CB (0.116), PIK3CA (0.093), MAGI2 (0.016), PIK3R2 (-0.023), NCK1 (-0.027), KIRREL3 (-0.031), KIRREL2 (-0.038), NPHS1 (-0.088), SPTBN1 (-0.24),
REACTOME_ADP_SIGNALLING_THROUGH_P2RY12	0.0012208	0.00716403	21	GNAI2 (0.94), GNG7 (0.488), GNB1 (0.46), GNG10 (0.375), GNAI1 (0.301), GNG2 (0.288), GNG12 (0.267), GNG5 (0.255), GNB2 (0.168), GNB5 (0.165), GNAI3 (0.114), GNG11 (0.066), GNG4 (0.065), GNG13 (0.058), P2RY12 (0.029), GNG8 (0.01), GNB4 (-0.003), GNB3 (-0.026), GNGT2 (-0.039), GNG3 (-0.045), GNGT1 (-0.172),
REACTOME_DARPP_32_EVENTS	0.0012951	0.00753262	24	PDE4D (1.137), PPP3R1 (0.71), PDE4B (0.703), PRKAR1A (0.451), PPP2CB (0.423), PPP3CA (0.42), PPP2CA (0.328), CDK5 (0.266), PPP2R1A (0.261), PPP2R1B (0.208), CALM1 (0.176), CALM3 (0.15), PPP2R5D (0.114), CALM2 (0.094), PPP1CA (0.091), PRKACG (0.071), PRKACB (0.069), PPP3CB (-0.02), PRKACA (-0.052), PRKAR2B (-0.074), PRKAR1B (-0.093), PDE4C (-0.118), PRKAR2A (-0.246), PPP1R1B (-0.558),
REACTOME_INFLAMMASOMES	0.0013047	0.00757881	16	BCL2L1 (1.62), TXNIP (0.751), APP (0.662), PYCARD (0.637), BCL2 (0.321), PANX1 (0.293), MEFV (0.146), NLRP1 (0.103), HSP90AB1 (0.04), NLRC4 (0.018), AIM2 (0.017), TXN (-0.011), P2RX7 (-0.012), PSTPIP1 (-0.025), NLRP3 (-0.131), CASP1 (-0.561),
KEGG_ERBB_SIGNALING_PATHWAY	0.00136886	0.00785429	87	TGFA (2.299), PLCG2 (1.199), CAMK2D (0.761), EREG (0.694), ERBB2 (0.677), PAK2 (0.551), PRKCA (0.549), MAP2K4 (0.515), BTC (0.492), CBL (0.471), NCK2 (0.442), CBLB (0.384), KRAS (0.382), GRB2 (0.29), NRAS (0.282), RPS6KB1 (0.281), PIK3R1 (0.255), MAPK3 (0.246), JUN (0.245), CDKN1A (0.234), NRG4 (0.202), GAB1 (0.189), MAPK9 (0.16), MAPK8 (0.157), CAMK2G (0.152), MAP2K1 (0.151), MTOR (0.146), PAK6 …
REACTOME_SIGNALLING_BY_NGF	0.0013705	0.00785429	212	RAC1 (1.362), PCSK5 (1.352), RPS6KA2 (1.22), IRS1 (0.963), AKAP13 (0.871), ARHGEF2 (0.839), ARHGEF3 (0.78), DUSP6 (0.67), FOXO1 (0.66), HDAC2 (0.645), NGEF (0.64), PSEN2 (0.608), PTEN (0.549), PRKCA (0.549), NFKBIA (0.529), PRKAR1A (0.451), AP2B1 (0.443), KIDINS220 (0.432), PPP2CB (0.423), DUSP4 (0.414), DNAL4 (0.392), NET1 (0.392), KRAS (0.382), PRDM4 (0.377), CASP2 (0.376), NCSTN (0.373), CLTC …
KEGG_VASOPRESSIN_REGULATED_WATER_REABSORPTION	0.00140137	0.00798867	44	ARHGDIB (1.497), DYNC1I1 (0.661), RAB5B (0.612), RAB11A (0.586), RAB5A (0.581), DYNC1I2 (0.556), GNAS (0.549), CREB3L2 (0.451), DCTN1 (0.439), DYNC1H1 (0.432), DYNC1LI2 (0.318), DCTN6 (0.231), DYNLL1 (0.228), DCTN4 (0.179), CREB1 (0.15), DCTN2 (0.15), DYNC1LI1 (0.127), DYNLL2 (0.125), CREB3 (0.106), STX4 (0.087), NSF (0.075), PRKACG (0.071), PRKACB (0.069), DYNC2LI1 (0.063), DCTN5 (0.06), AVPR2 (…
KEGG_HEDGEHOG_SIGNALING_PATHWAY	0.00145245	0.00822875	56	BMP4 (1.971), WNT11 (0.965), RAB23 (0.546), WNT5A (0.535), BMP5 (0.482), HHIP (0.356), PTCH1 (0.336), WNT16 (0.292), CSNK1D (0.289), CSNK1G3 (0.236), CSNK1G1 (0.222), WNT6 (0.185), SHH (0.169), FBXW11 (0.103), CSNK1G2 (0.099), WNT2 (0.081), WNT2B (0.08), WNT7A (0.077), WNT5B (0.077), PRKACG (0.071), GLI2 (0.069), PRKACB (0.069), GLI3 (0.067), CSNK1A1L (0.064), WNT3 (0.056), WNT1 (0.043), STK36 (0…
KEGG_PHOSPHATIDYLINOSITOL_SIGNALING_SYSTEM	0.00164279	0.00913789	76	PLCG2 (1.199), ITPKA (1.104), CALML3 (0.776), PIP4K2A (0.771), CDS1 (0.637), PTEN (0.549), PRKCA (0.549), PLCB1 (0.542), DGKA (0.43), INPP5D (0.425), INPP4B (0.388), PIP4K2C (0.322), PIP5K1C (0.321), PLCD3 (0.306), OCRL (0.268), IMPA1 (0.266), PIK3R1 (0.255), PIK3C2B (0.246), CDS2 (0.229), ITPKB (0.217), CALM1 (0.176), INPP5E (0.171), PIK3C3 (0.169), CALM3 (0.15), SYNJ1 (0.129), PIK3CB (0.116), P…
REACTOME_SIGNALING_BY_FGFR_MUTANTS	0.00177012	0.00970501	43	FGF20 (2.637), FGF9 (1.924), FGF3 (0.772), STAT1 (0.647), KRAS (0.382), TRIM24 (0.38), CUX1 (0.291), GRB2 (0.29), NRAS (0.282), PIK3R1 (0.255), GAB1 (0.189), FGFR1OP (0.161), FGF7 (0.148), CNTRL (0.134), FRS2 (0.133), FGF5 (0.126), BCR (0.11), FGF22 (0.108), FGF8 (0.107), SOS1 (0.098), PIK3CA (0.093), FGF1 (0.075), CPSF6 (0.073), GAB2 (0.035), FGF4 (0.034), FGF17 (0.023), FGFR2 (0.018), STAT3 (0.…
REACTOME_CLASS_B_2_SECRETIN_FAMILY_RECEPTORS	0.00177473	0.00971865	87	ADM (1.149), WNT11 (0.965), CD55 (0.881), FZD1 (0.638), GNAS (0.549), WNT5A (0.535), GNG7 (0.488), GNB1 (0.46), FZD7 (0.436), GNG10 (0.375), FZD2 (0.371), ADGRE5 (0.37), PTCH1 (0.336), FZD6 (0.334), WNT16 (0.292), GNG2 (0.288), CALCB (0.273), GNG12 (0.267), VIPR1 (0.257), GNG5 (0.255), WNT6 (0.185), FZD3 (0.172), SHH (0.169), GNB2 (0.168), GNB5 (0.165), PTHLH (0.154), FZD8 (0.149), WNT2 (0.081), …
REACTOME_FGFR4_LIGAND_BINDING_AND_ACTIVATION	0.00179586	0.00979928	12	FGF19 (3.639), FGF20 (2.637), FGF9 (1.924), FGF8 (0.107), FGF1 (0.075), FGF4 (0.034), FGF17 (0.023), FGF6 (-0.064), FGF2 (-0.15), FGF18 (-0.155), FGF23 (-0.177), FGFR4 (-0.969),
REACTOME_CHONDROITIN_SULFATE_DERMATAN_SULFATE_METABOLISM	0.00179913	0.00980548	46	VCAN (2.978), BGN (1.436), SDC4 (0.854), CHSY3 (0.766), GPC1 (0.65), CHSY1 (0.559), CHPF (0.525), CHST14 (0.493), CHST15 (0.398), IDS (0.385), CHST3 (0.378), AGRN (0.324), SDC1 (0.309), HEXB (0.197), IDUA (0.187), ARSB (0.168), CHST11 (0.156), CSGALNACT1 (0.121), B3GAT3 (0.108), HEXA (0.082), HYAL1 (0.078), GPC6 (0.073), B3GALT6 (0.066), CHST9 (0.065), B3GAT2 (0.03), GPC5 (0.023), CHST12 (0.015),…
REACTOME_IL_2_SIGNALING	0.00188133	0.0101299	41	SYK (1.806), JAK2 (0.407), KRAS (0.382), GRB2 (0.29), NRAS (0.282), PIK3R1 (0.255), MAPK3 (0.246), CSF2RA (0.233), PTPN6 (0.197), CSF2 (0.183), JAK1 (0.177), LCK (0.155), MAP2K1 (0.151), MAPK1 (0.122), PIK3CB (0.116), YWHAB (0.112), INPPL1 (0.104), SOS1 (0.098), MAP2K2 (0.094), PIK3CA (0.093), PTK2B (0.092), IL2RG (0.084), RAF1 (0.06), PIK3R3 (0.059), IL5 (0.035), GAB2 (0.035), IL3 (0.023), CDK1 …
KEGG_TGF_BETA_SIGNALING_PATHWAY	0.00188294	0.0101299	84	BMP4 (1.971), ID1 (1.797), CDKN2B (1.177), ACVR2A (0.756), INHBB (0.707), ACVR1 (0.684), BMP5 (0.482), THBS1 (0.48), SMAD3 (0.46), PPP2CB (0.423), SMAD7 (0.375), BMPR2 (0.341), ROCK2 (0.34), PPP2CA (0.328), RBL2 (0.317), SMAD4 (0.317), ID4 (0.289), RPS6KB1 (0.281), PPP2R1A (0.261), MAPK3 (0.246), ZFYVE16 (0.242), ID2 (0.235), PPP2R1B (0.208), LEFTY1 (0.17), BMPR1A (0.139), RBX1 (0.131), TGFB3 (0.…
REACTOME_PI_3K_CASCADE	0.00189212	0.0101555	54	FGF19 (3.639), FGF20 (2.637), FGF9 (1.924), FGF3 (0.772), FOXO1 (0.66), PTEN (0.549), FOXO3 (0.344), GRB2 (0.29), PHLPP1 (0.289), PIK3R1 (0.255), CASP9 (0.253), CDKN1A (0.234), GAB1 (0.189), CREB1 (0.15), FGF7 (0.148), MTOR (0.146), FRS2 (0.133), FGF5 (0.126), TSC2 (0.12), AKT3 (0.117), FGF22 (0.108), KLB (0.108), FGF8 (0.107), PIK3CA (0.093), AKT1 (0.082), FGF1 (0.075), AKT2 (0.072), THEM4 (0.04…
REACTOME_NUCLEAR_EVENTS_KINASE_AND_TRANSCRIPTION_FACTOR_ACTIVATION	0.0020376	0.0107986	24	RPS6KA2 (1.22), DUSP6 (0.67), PPP2CB (0.423), DUSP4 (0.414), PPP2CA (0.328), PPP2R1A (0.261), MAPK3 (0.246), PPP2R1B (0.208), MAPKAPK2 (0.202), CREB1 (0.15), MAPK14 (0.124), MAPK1 (0.122), PPP2R5D (0.114), MAPK7 (0.07), MEF2C (0.038), DUSP3 (0.028), MAPK11 (0.019), DUSP7 (-0.003), RPS6KA3 (-0.039), ELK1 (-0.068), RPS6KA5 (-0.1), ATF1 (-0.116), MEF2A (-0.118), RPS6KA1 (-0.392),
REACTOME_FGFR1_LIGAND_BINDING_AND_ACTIVATION	0.00203782	0.0107986	14	FGF20 (2.637), FGF9 (1.924), FGF3 (0.772), FGF5 (0.126), FGF22 (0.108), FGF8 (0.107), FGF1 (0.075), FGF4 (0.034), FGF17 (0.023), FGF10 (0.006), FGFR1 (-0.063), FGF6 (-0.064), FGF2 (-0.15), FGF23 (-0.177),
REACTOME_ACTIVATED_POINT_MUTANTS_OF_FGFR2	0.00204048	0.0108002	16	FGF20 (2.637), FGF9 (1.924), FGF3 (0.772), FGF7 (0.148), FGF5 (0.126), FGF22 (0.108), FGF8 (0.107), FGF1 (0.075), FGF4 (0.034), FGF17 (0.023), FGFR2 (0.018), FGF10 (0.006), FGF6 (-0.064), FGF2 (-0.15), FGF18 (-0.155), FGF23 (-0.177),
REACTOME_TOLL_RECEPTOR_CASCADES	0.00219464	0.0114706	113	RPS6KA2 (1.22), PLCG2 (1.199), DUSP6 (0.67), APP (0.662), NFKBIA (0.529), MAP2K4 (0.515), PELI1 (0.453), CTSB (0.439), PPP2CB (0.423), NOD2 (0.418), DUSP4 (0.414), MAP3K1 (0.382), MAP2K6 (0.37), UNC93B1 (0.345), PPP2CA (0.328), DNM2 (0.301), TICAM2 (0.296), PPP2R1A (0.261), CNPY3 (0.252), LGMN (0.251), MAPK3 (0.246), JUN (0.245), RIPK2 (0.214), IRAK4 (0.211), PPP2R1B (0.208), MAPKAPK2 (0.202), TR…
REACTOME_ERK_MAPK_TARGETS	0.00222165	0.0115591	21	RPS6KA2 (1.22), DUSP6 (0.67), PPP2CB (0.423), DUSP4 (0.414), PPP2CA (0.328), PPP2R1A (0.261), MAPK3 (0.246), PPP2R1B (0.208), MAPK14 (0.124), MAPK1 (0.122), PPP2R5D (0.114), MAPK7 (0.07), MEF2C (0.038), DUSP3 (0.028), MAPK11 (0.019), DUSP7 (-0.003), RPS6KA3 (-0.039), ELK1 (-0.068), RPS6KA5 (-0.1), MEF2A (-0.118), RPS6KA1 (-0.392),
REACTOME_GASTRIN_CREB_SIGNALLING_PATHWAY_VIA_PKC_AND_MAPK	0.00232041	0.0119914	200	ANXA1 (5.268), NMU (1.346), LPAR1 (1.29), EDNRB (1.268), RPS6KA2 (1.22), RGS19 (1.168), APP (0.662), NTSR1 (0.61), EDN1 (0.576), PRKCA (0.549), PLCB1 (0.542), HCRTR2 (0.498), GNG7 (0.488), GNB1 (0.46), NPSR1 (0.441), DGKA (0.43), UTS2B (0.417), KRAS (0.382), GNG10 (0.375), PRKCD (0.357), NMB (0.324), GRB2 (0.29), GNG2 (0.288), NRAS (0.282), GNG12 (0.267), GNG5 (0.255), PIK3R1 (0.255), EDN3 (0.254…
REACTOME_NEGATIVE_REGULATION_OF_FGFR_SIGNALING	0.00246335	0.0125883	36	FGF19 (3.639), FGF20 (2.637), FGF9 (1.924), FGF3 (0.772), CBL (0.471), PPP2CB (0.423), PPP2CA (0.328), GRB2 (0.29), PPP2R1A (0.261), MAPK3 (0.246), FGF7 (0.148), FRS2 (0.133), FGF5 (0.126), MAPK1 (0.122), BRAF (0.11), FGF22 (0.108), KLB (0.108), FGF8 (0.107), FGF1 (0.075), FGF4 (0.034), FGF17 (0.023), FGFR2 (0.018), FGF10 (0.006), KL (-0.028), MKNK1 (-0.038), FGFR1 (-0.063), FGF6 (-0.064), FGF2 (…
KEGG_THYROID_CANCER	0.00271226	0.0136926	29	LEF1 (2.604), CTNNB1 (0.878), CCND1 (0.797), TPR (0.395), KRAS (0.382), CDH1 (0.307), NRAS (0.282), MAPK3 (0.246), TCF7 (0.24), TPM3 (0.213), CCDC6 (0.179), PAX8 (0.159), MAP2K1 (0.151), TCF7L2 (0.136), MAPK1 (0.122), BRAF (0.11), RET (0.109), NCOA4 (0.103), TCF7L1 (0.098), MAP2K2 (0.094), TFG (0.07), NTRK1 (0.003), RXRB (-0.175), RXRG (-0.18), HRAS (-0.186), RXRA (-0.345), TP53 (-0.36), PPARG (-…
REACTOME_HEPARAN_SULFATE_HEPARIN_HS_GAG_METABOLISM	0.00301535	0.014895	51	VCAN (2.978), BGN (1.436), GLCE (0.997), SDC4 (0.854), GPC1 (0.65), IDS (0.385), AGRN (0.324), SDC1 (0.309), HS3ST1 (0.273), GUSB (0.232), GLB1 (0.222), IDUA (0.187), HS6ST2 (0.148), EXT2 (0.148), NDST4 (0.132), B3GAT3 (0.108), NDST3 (0.1), NAGLU (0.09), GPC6 (0.073), NDST2 (0.067), B3GALT6 (0.066), B3GAT2 (0.03), GPC5 (0.023), HS6ST3 (0.011), HS3ST2 (0.003), DCN (-0.002), GXYLT2 (-0.002), HPSE (…
REACTOME_SPHINGOLIPID_METABOLISM	0.00302218	0.0149127	67	CERK (2.185), DEGS1 (1.842), SGPL1 (0.889), GBA (0.549), SUMF1 (0.428), CERS5 (0.428), ARSA (0.396), SMPD1 (0.347), PSAP (0.336), SPTLC2 (0.285), CERS2 (0.278), SPHK2 (0.235), GLB1 (0.222), HEXB (0.197), CTSA (0.194), UGCG (0.192), ARSB (0.168), COL4A3BP (0.147), ASAH1 (0.13), CERS6 (0.127), ARSK (0.12), SUMF2 (0.117), SPHK1 (0.106), ARSG (0.099), CSNK1G2 (0.099), ACER3 (0.098), HEXA (0.082), ARS…
REACTOME_SIGNALING_BY_FGFR_IN_DISEASE	0.00303712	0.0149542	122	FGF19 (3.639), FGF20 (2.637), FGF9 (1.924), FGF3 (0.772), FOXO1 (0.66), STAT1 (0.647), PTEN (0.549), PRKCA (0.549), CBL (0.471), PRKAR1A (0.451), PPP2CB (0.423), KRAS (0.382), TRIM24 (0.38), PRKCD (0.357), FOXO3 (0.344), PPP2CA (0.328), CUX1 (0.291), GRB2 (0.29), PHLPP1 (0.289), NRAS (0.282), PPP2R1A (0.261), PIK3R1 (0.255), CASP9 (0.253), MAPK3 (0.246), IL17RD (0.241), CDKN1A (0.234), GAB1 (0.18…
REACTOME_DOWNSTREAM_SIGNALING_OF_ACTIVATED_FGFR	0.00318579	0.0155362	97	FGF19 (3.639), FGF20 (2.637), FGF9 (1.924), FGF3 (0.772), FOXO1 (0.66), PTEN (0.549), PRKCA (0.549), PRKAR1A (0.451), KRAS (0.382), PRKCD (0.357), FOXO3 (0.344), GRB2 (0.29), PHLPP1 (0.289), NRAS (0.282), PIK3R1 (0.255), CASP9 (0.253), MAPK3 (0.246), CDKN1A (0.234), GAB1 (0.189), CALM1 (0.176), MAP2K1 (0.151), CALM3 (0.15), CREB1 (0.15), FGF7 (0.148), MTOR (0.146), FRS2 (0.133), FGF5 (0.126), MAP…
REACTOME_TRANS_GOLGI_NETWORK_VESICLE_BUDDING	0.00327981	0.0158377	58	IGF2R (1.238), CTSZ (1.17), FTH1 (0.989), TPD52L1 (0.754), AP3S1 (0.739), SORT1 (0.387), AP4E1 (0.382), CLTC (0.371), PICALM (0.334), SH3D19 (0.307), DNM2 (0.301), DNASE2 (0.29), AP1G1 (0.28), AP3B1 (0.28), SNAPIN (0.279), ARRB1 (0.273), HSPA8 (0.272), OCRL (0.268), GNS (0.263), YIPF6 (0.233), SNX2 (0.212), AP1M2 (0.211), AP1S2 (0.207), PUM1 (0.196), VAMP8 (0.169), TFRC (0.124), PIK3C2A (0.114), …
REACTOME_GAP_JUNCTION_ASSEMBLY	0.00365185	0.0172411	17	GJA1 (1.432), GJB2 (1.134), GJB3 (0.754), GJB4 (0.658), GJC2 (0.32), GJA8 (0.122), GJB5 (0.117), GJB7 (0.07), GJA5 (0.061), GJD2 (0.057), GJD4 (0.044), GJA10 (-0.059), GJB6 (-0.063), GJA4 (-0.08), GJA3 (-0.124), GJB1 (-0.212), GJC1 (-0.344),
REACTOME_REGULATION_OF_IFNG_SIGNALING	0.00374113	0.0176082	13	STAT1 (0.647), IFNGR2 (0.412), JAK2 (0.407), PTPN1 (0.355), IFNGR1 (0.204), PTPN6 (0.197), JAK1 (0.177), PIAS1 (0.153), PTPN2 (0.054), IFNG (0.029), SOCS3 (-0.062), SOCS1 (-0.08), SUMO1 (-0.097),
REACTOME_PI3K_CASCADE	0.00396281	0.018332	67	FGF19 (3.639), FGF20 (2.637), FGF9 (1.924), CAB39L (1.436), IRS1 (0.963), CAB39 (0.88), FGF3 (0.772), STRADA (0.442), STRADB (0.386), EEF2K (0.386), TSC1 (0.318), RHEB (0.295), GRB2 (0.29), RPS6KB1 (0.281), PIK3R1 (0.255), PRKAA2 (0.203), GAB1 (0.189), PIK3C3 (0.169), PRKAB1 (0.16), FGF7 (0.148), MTOR (0.146), FRS2 (0.133), FGF5 (0.126), TSC2 (0.12), PIK3CB (0.116), FGF22 (0.108), KLB (0.108), FG…
REACTOME_INTERFERON_ALPHA_BETA_SIGNALING	0.00410862	0.0189302	61	IFI6 (1.951), GBP2 (1.91), IFI27 (1.883), IFIT1 (0.886), STAT2 (0.746), STAT1 (0.647), MX1 (0.621), IRF9 (0.617), HLA-A (0.481), EGR1 (0.42), PTPN1 (0.355), IFIT2 (0.345), ISG20 (0.312), IFNAR2 (0.238), PSMB8 (0.236), IRF1 (0.234), IFITM3 (0.207), ADAR (0.205), PTPN6 (0.197), JAK1 (0.177), IFITM2 (0.145), RNASEL (0.137), HLA-G (0.099), IFNB1 (0.099), IRF7 (0.097), IRF2 (0.085), OASL (0.077), OAS2…
REACTOME_MHC_CLASS_II_ANTIGEN_PRESENTATION	0.0041278	0.0189484	88	DYNC1I1 (0.661), CTSD (0.637), DYNC1I2 (0.556), HLA-DMA (0.507), AP2B1 (0.443), CTSB (0.439), DCTN1 (0.439), DYNC1H1 (0.432), KIF2A (0.427), KIFAP3 (0.405), KLC1 (0.401), CLTC (0.371), AP2S1 (0.347), KIF4A (0.332), DYNC1LI2 (0.318), DNM2 (0.301), AP1G1 (0.28), SEC24C (0.273), LGMN (0.251), AP2M1 (0.235), DCTN6 (0.231), OSBPL1A (0.229), DYNLL1 (0.228), KIF11 (0.22), AP1M2 (0.211), SEC31A (0.209), …
REACTOME_A_TETRASACCHARIDE_LINKER_SEQUENCE_IS_REQUIRED_FOR_GAG_SYNTHESIS	0.00414371	0.0189965	25	VCAN (2.978), BGN (1.436), SDC4 (0.854), GPC1 (0.65), AGRN (0.324), SDC1 (0.309), B3GAT3 (0.108), GPC6 (0.073), B3GALT6 (0.066), B3GAT2 (0.03), GPC5 (0.023), DCN (-0.002), GXYLT2 (-0.002), HSPG2 (-0.014), BCAN (-0.031), SDC3 (-0.044), SDC2 (-0.055), GPC2 (-0.067), B4GALT7 (-0.075), GPC3 (-0.08), CSPG4 (-0.102), B3GAT1 (-0.128), GXYLT1 (-0.18), NCAN (-0.182), GPC4 (-0.556),
REACTOME_OPIOID_SIGNALLING	0.00422	0.0192501	77	PDE4D (1.137), GNAI2 (0.94), PPP3R1 (0.71), PDE4B (0.703), PRKCA (0.549), PLCB1 (0.542), GNG7 (0.488), GNB1 (0.46), PRKAR1A (0.451), PPP2CB (0.423), PPP3CA (0.42), GNAL (0.376), GNG10 (0.375), PRKCD (0.357), PPP2CA (0.328), GNAI1 (0.301), GNG2 (0.288), GNG12 (0.267), CDK5 (0.266), PPP2R1A (0.261), GNG5 (0.255), PPP2R1B (0.208), CALM1 (0.176), GNB2 (0.168), GNB5 (0.165), CALM3 (0.15), CREB1 (0.15)…
REACTOME_INSULIN_RECEPTOR_SIGNALLING_CASCADE	0.00429663	0.019522	83	FGF19 (3.639), FGF20 (2.637), FGF9 (1.924), CAB39L (1.436), IRS1 (0.963), CAB39 (0.88), FGF3 (0.772), STRADA (0.442), STRADB (0.386), EEF2K (0.386), KRAS (0.382), TSC1 (0.318), RHEB (0.295), GRB2 (0.29), NRAS (0.282), RPS6KB1 (0.281), PIK3R1 (0.255), MAPK3 (0.246), PRKAA2 (0.203), GAB1 (0.189), PIK3C3 (0.169), PRKAB1 (0.16), MAP2K1 (0.151), FGF7 (0.148), MTOR (0.146), FRS2 (0.133), FGF5 (0.126), …
REACTOME_PROSTACYCLIN_SIGNALLING_THROUGH_PROSTACYCLIN_RECEPTOR	0.00471884	0.0211679	19	GNAS (0.549), GNG7 (0.488), GNB1 (0.46), GNG10 (0.375), GNG2 (0.288), GNG12 (0.267), GNG5 (0.255), GNB2 (0.168), GNB5 (0.165), GNG11 (0.066), GNG4 (0.065), GNG13 (0.058), PTGIR (0.022), GNG8 (0.01), GNB4 (-0.003), GNB3 (-0.026), GNGT2 (-0.039), GNG3 (-0.045), GNGT1 (-0.172),
REACTOME_GLYCOSAMINOGLYCAN_METABOLISM	0.00489897	0.0217421	107	VCAN (2.978), BGN (1.436), B4GALT5 (1.051), GLCE (0.997), SDC4 (0.854), CHSY3 (0.766), B4GALT1 (0.728), GPC1 (0.65), CHSY1 (0.559), CHPF (0.525), CHST14 (0.493), HAS2 (0.434), B3GNT2 (0.419), HYAL2 (0.416), CHST15 (0.398), ST3GAL6 (0.396), IDS (0.385), CHST3 (0.378), AGRN (0.324), SDC1 (0.309), HS3ST1 (0.273), GNS (0.263), GUSB (0.232), GLB1 (0.222), B4GALT6 (0.214), HEXB (0.197), IDUA (0.187), B…
REACTOME_ENOS_ACTIVATION_AND_REGULATION	0.0049723	0.0219449	19	CAV1 (3.538), GCHFR (0.715), PTS (0.477), NOSIP (0.439), DHFR (0.435), DNM2 (0.301), WASL (0.196), CALM1 (0.176), CALM3 (0.15), CALM2 (0.094), AKT1 (0.082), ZDHHC21 (0.022), GCH1 (-0.032), HSP90AA1 (-0.047), PRKG2 (-0.053), SPR (-0.06), LYPLA1 (-0.25), NOS3 (-0.574), NOSTRIN (-0.689),
REACTOME_SIGNALING_BY_ACTIVATED_POINT_MUTANTS_OF_FGFR1	0.00516525	0.0225531	11	FGF20 (2.637), FGF9 (1.924), FGF5 (0.126), FGF8 (0.107), FGF1 (0.075), FGF4 (0.034), FGF17 (0.023), FGFR1 (-0.063), FGF6 (-0.064), FGF2 (-0.15), FGF23 (-0.177),
REACTOME_INTRINSIC_PATHWAY_FOR_APOPTOSIS	0.00524367	0.0227952	29	GZMB (2.594), BCL2L1 (1.62), PMAIP1 (1.355), PPP3R1 (0.71), BCL2 (0.321), CASP9 (0.253), DYNLL1 (0.228), APAF1 (0.171), MAPK8 (0.157), BCL2L11 (0.154), BMF (0.128), DYNLL2 (0.125), YWHAB (0.112), AKT1 (0.082), BID (0.068), NMT1 (0.057), CASP7 (0.037), XIAP (0.014), BBC3 (0.006), E2F1 (0.004), DIABLO (-0.09), CASP8 (-0.097), BAK1 (-0.106), CASP3 (-0.17), TFDP1 (-0.191), BAD (-0.291), BAX (-0.314),…
REACTOME_THROMBOXANE_SIGNALLING_THROUGH_TP_RECEPTOR	0.00545798	0.0234959	23	GNA13 (0.616), GNG7 (0.488), GNB1 (0.46), GNG10 (0.375), GNG2 (0.288), GNG12 (0.267), GNG5 (0.255), GNB2 (0.168), GNB5 (0.165), GNA15 (0.115), TBXA2R (0.114), GNG11 (0.066), GNG4 (0.065), GNG13 (0.058), GNAQ (0.026), GNG8 (0.01), GNA11 (0.002), GNB4 (-0.003), GNB3 (-0.026), GNGT2 (-0.039), GNG3 (-0.045), GNA14 (-0.113), GNGT1 (-0.172),
REACTOME_CD28_DEPENDENT_VAV1_PATHWAY	0.00553234	0.0237272	11	RAC1 (1.362), FYN (0.592), PAK2 (0.551), CDC42 (0.351), GRB2 (0.29), LCK (0.155), CD80 (0.104), VAV1 (0.039), CD86 (-0.164), CD28 (-0.23), PAK1 (-0.369),
REACTOME_GLYCOSPHINGOLIPID_METABOLISM	0.00564027	0.0240547	37	CERK (2.185), GBA (0.549), SUMF1 (0.428), ARSA (0.396), SMPD1 (0.347), PSAP (0.336), GLB1 (0.222), HEXB (0.197), CTSA (0.194), UGCG (0.192), ARSB (0.168), ASAH1 (0.13), ARSK (0.12), SUMF2 (0.117), ARSG (0.099), HEXA (0.082), ARSH (0.074), GM2A (0.049), GBA3 (0.043), ARSF (0.035), ARSI (0.034), ASAH2 (0.019), SMPD4 (-0.011), ARSJ (-0.015), NEU2 (-0.016), ARSE (-0.019), GALC (-0.022), NEU3 (-0.029)…
REACTOME_TRIF_MEDIATED_TLR3_SIGNALING	0.00567999	0.0241522	72	RPS6KA2 (1.22), DUSP6 (0.67), APP (0.662), NFKBIA (0.529), MAP2K4 (0.515), PPP2CB (0.423), NOD2 (0.418), DUSP4 (0.414), MAP2K6 (0.37), PPP2CA (0.328), PPP2R1A (0.261), MAPK3 (0.246), JUN (0.245), RIPK2 (0.214), PPP2R1B (0.208), MAPKAPK2 (0.202), TRAF6 (0.186), RELA (0.179), TBK1 (0.165), MAPK9 (0.16), MAPK8 (0.157), MAP2K1 (0.151), CREB1 (0.15), MAPK14 (0.124), MAPK1 (0.122), TAB2 (0.114), PPP2R5…
REACTOME_G_ALPHA_I_SIGNALLING_EVENTS	0.00571915	0.0242562	190	ANXA1 (5.268), GPER1 (1.571), NMU (1.346), SSTR1 (1.328), LPAR1 (1.29), RGS19 (1.168), OPRL1 (1.06), GNAI2 (0.94), APP (0.662), GNAS (0.549), NPB (0.547), GNG7 (0.488), GNB1 (0.46), GNG10 (0.375), CXCR3 (0.351), ADRA2A (0.319), C5 (0.317), GNAI1 (0.301), GNG2 (0.288), GNG12 (0.267), OPN3 (0.267), GNG5 (0.255), LPAR2 (0.222), RGS12 (0.183), S1PR1 (0.169), BDKRB2 (0.169), GNB2 (0.168), GNB5 (0.165)…
REACTOME_TRAF6_MEDIATED_INDUCTION_OF_NFKB_AND_MAP_KINASES_UPON_TLR7_8_OR_9_ACTIVATION	0.0060247	0.0254112	74	RPS6KA2 (1.22), DUSP6 (0.67), APP (0.662), NFKBIA (0.529), MAP2K4 (0.515), PELI1 (0.453), PPP2CB (0.423), NOD2 (0.418), DUSP4 (0.414), MAP3K1 (0.382), MAP2K6 (0.37), PPP2CA (0.328), PPP2R1A (0.261), MAPK3 (0.246), JUN (0.245), RIPK2 (0.214), IRAK4 (0.211), PPP2R1B (0.208), MAPKAPK2 (0.202), TRAF6 (0.186), RELA (0.179), MAPK9 (0.16), MAPK8 (0.157), MAP2K1 (0.151), CREB1 (0.15), MAPK14 (0.124), MAP…
REACTOME_FGFR2C_LIGAND_BINDING_AND_ACTIVATION	0.00628138	0.026275	12	FGF20 (2.637), FGF9 (1.924), FGF5 (0.126), FGF8 (0.107), FGF1 (0.075), FGF4 (0.034), FGF17 (0.023), FGFR2 (0.018), FGF6 (-0.064), FGF2 (-0.15), FGF18 (-0.155), FGF23 (-0.177),
REACTOME_THE_ROLE_OF_NEF_IN_HIV1_REPLICATION_AND_DISEASE_PATHOGENESIS	0.00630247	0.0263167	27	RAC1 (1.362), CD8B (0.695), FYN (0.592), PAK2 (0.551), HLA-A (0.481), AP2B1 (0.443), ATP6V1H (0.37), AP2S1 (0.347), PACS1 (0.297), AP1G1 (0.28), AP2M1 (0.235), AP1M2 (0.211), AP1S2 (0.207), LCK (0.155), AP2A1 (0.104), AP2A2 (0.003), CD4 (-0.003), CD247 (-0.027), DOCK2 (-0.051), ELMO1 (-0.081), HCK (-0.094), B2M (-0.181), ARF1 (-0.184), CD28 (-0.23), AP1B1 (-0.318), AP1M1 (-0.344), AP1S1 (-0.542),
REACTOME_MYD88_MAL_CASCADE_INITIATED_ON_PLASMA_MEMBRANE	0.00636101	0.0265129	80	RPS6KA2 (1.22), DUSP6 (0.67), APP (0.662), NFKBIA (0.529), MAP2K4 (0.515), PELI1 (0.453), PPP2CB (0.423), NOD2 (0.418), DUSP4 (0.414), MAP3K1 (0.382), MAP2K6 (0.37), PPP2CA (0.328), PPP2R1A (0.261), MAPK3 (0.246), JUN (0.245), RIPK2 (0.214), IRAK4 (0.211), PPP2R1B (0.208), MAPKAPK2 (0.202), TRAF6 (0.186), RELA (0.179), TLR6 (0.174), TLR1 (0.171), MAPK9 (0.16), MAPK8 (0.157), MAP2K1 (0.151), CREB1…
REACTOME_FORMATION_OF_FIBRIN_CLOT_CLOTTING_CASCADE	0.00640206	0.0266598	30	F3 (1.953), TFPI (1.896), PRCP (0.953), FGG (0.586), PROS1 (0.456), THBD (0.262), FGA (0.18), KLKB1 (0.101), F9 (0.083), VWF (0.079), F8 (0.067), F5 (0.052), F13A1 (0.051), FGB (0.042), SERPINC1 (0.033), F7 (0.032), PROC (0.024), SERPING1 (-0.014), F13B (-0.014), PF4 (-0.018), PF4V1 (-0.045), A2M (-0.049), GP9 (-0.053), KNG1 (-0.055), F10 (-0.096), F11 (-0.129), F2 (-0.297), GP1BA (-0.322), C1QBP…
REACTOME_SHC1_EVENTS_IN_ERBB4_SIGNALING	0.00642181	0.0266835	20	EREG (0.694), BTC (0.492), KRAS (0.382), GRB2 (0.29), NRAS (0.282), MAPK3 (0.246), NRG4 (0.202), MAP2K1 (0.151), MAPK1 (0.122), YWHAB (0.112), SOS1 (0.098), MAP2K2 (0.094), RAF1 (0.06), CDK1 (0.019), HBEGF (-0.002), SHC1 (-0.013), NRG1 (-0.017), NRG2 (-0.07), ERBB4 (-0.156), HRAS (-0.186),
REACTOME_SIGNALING_BY_FGFR3_MUTANTS	0.00646295	0.0267918	11	FGF20 (2.637), FGF9 (1.924), FGF5 (0.126), FGF8 (0.107), FGF1 (0.075), FGF4 (0.034), FGF17 (0.023), FGF2 (-0.15), FGF18 (-0.155), FGF23 (-0.177), FGFR3 (-0.284),
REACTOME_PHOSPHOLIPASE_C_MEDIATED_CASCADE	0.00656842	0.0271065	53	FGF19 (3.639), FGF20 (2.637), FGF9 (1.924), FGF3 (0.772), PRKCA (0.549), PRKAR1A (0.451), PRKCD (0.357), CALM1 (0.176), CALM3 (0.15), CREB1 (0.15), FGF7 (0.148), FGF5 (0.126), FGF22 (0.108), KLB (0.108), FGF8 (0.107), ADCY5 (0.098), CALM2 (0.094), GRK2 (0.075), FGF1 (0.075), PRKACG (0.071), PRKACB (0.069), PRKCE (0.064), ADCY2 (0.051), FGF4 (0.034), CAMK4 (0.024), FGF17 (0.023), FGFR2 (0.018), AD…
REACTOME_IL_6_SIGNALING	0.00664798	0.027361	10	STAT1 (0.647), CBL (0.471), JAK2 (0.407), IL6ST (0.343), JAK1 (0.177), IL6 (0.018), STAT3 (0.012), IL6R (-0.005), TYK2 (-0.038), SOCS3 (-0.062),
REACTOME_SIGNALING_BY_FGFR	0.00678987	0.0277955	108	FGF19 (3.639), FGF20 (2.637), FGF9 (1.924), FGF3 (0.772), FOXO1 (0.66), PTEN (0.549), PRKCA (0.549), CBL (0.471), PRKAR1A (0.451), PPP2CB (0.423), KRAS (0.382), PRKCD (0.357), FOXO3 (0.344), PPP2CA (0.328), GRB2 (0.29), PHLPP1 (0.289), NRAS (0.282), PPP2R1A (0.261), PIK3R1 (0.255), CASP9 (0.253), MAPK3 (0.246), IL17RD (0.241), CDKN1A (0.234), GAB1 (0.189), CALM1 (0.176), MAP2K1 (0.151), CALM3 (0.…
REACTOME_SIGNAL_AMPLIFICATION	0.00686641	0.027984	31	GNAI2 (0.94), GNA13 (0.616), GNG7 (0.488), GNB1 (0.46), GNG10 (0.375), GNAI1 (0.301), GNG2 (0.288), GNG12 (0.267), GNG5 (0.255), GNB2 (0.168), GNB5 (0.165), MAPK14 (0.124), GNA15 (0.115), TBXA2R (0.114), GNAI3 (0.114), GNG11 (0.066), GNG4 (0.065), GNG13 (0.058), P2RY12 (0.029), GNAQ (0.026), GNG8 (0.01), GNA11 (0.002), GNB4 (-0.003), GNB3 (-0.026), GNGT2 (-0.039), GNG3 (-0.045), P2RY1 (-0.108), G…
REACTOME_COMPLEMENT_CASCADE	0.00691628	0.0281123	29	C4BPB (1.432), CD55 (0.881), CFI (0.563), PROS1 (0.456), CD46 (0.379), C5 (0.317), CFD (0.222), CRP (0.144), C4BPA (0.109), C1S (0.095), C4A (0.075), C6 (0.057), CFB (0.013), C1QA (0.01), C1QB (0.002), CR1 (-0.002), C1QC (-0.004), MBL2 (-0.012), C7 (-0.014), C2 (-0.047), C8A (-0.048), C8B (-0.062), CFH (-0.069), C3 (-0.088), MASP2 (-0.102), C8G (-0.107), C9 (-0.113), CFHR3 (-0.15), MASP1 (-0.17),
REACTOME_SIGNALING_BY_NOTCH4	0.00763449	0.030518	12	JAG2 (1.249), PSEN2 (0.608), NCSTN (0.373), ADAM10 (0.205), DLL1 (0.168), PSEN1 (0.054), JAG1 (0.051), APH1B (0.02), NOTCH4 (0.01), PSENEN (-0.008), APH1A (-0.012), DLL4 (-0.188),
REACTOME_REGULATION_OF_INSULIN_SECRETION	0.00781818	0.0310898	89	SLC2A1 (2.107), KCNS3 (1.682), GNAI2 (0.94), CTNNB1 (0.878), ISL1 (0.629), PRKCA (0.549), GNAS (0.549), PLCB1 (0.542), GNG7 (0.488), GNB1 (0.46), PRKAR1A (0.451), SPCS3 (0.377), GNG10 (0.375), STXBP1 (0.374), ADRA2A (0.319), GNAI1 (0.301), GNG2 (0.288), GNG12 (0.267), GNG5 (0.255), IQGAP1 (0.193), GNB2 (0.168), GNB5 (0.165), PAX6 (0.135), CACNA1A (0.134), GNA15 (0.115), GRP (0.1), ADCY5 (0.098), …
REACTOME_PLATELET_SENSITIZATION_BY_LDL	0.00788999	0.0313362	16	LRP8 (1.112), PPP2CB (0.423), PPP2R5E (0.412), PPP2CA (0.328), PPP2R1A (0.261), PPP2R1B (0.208), PTPN6 (0.197), PPP2R5C (0.172), MAPK14 (0.124), PPP2R5D (0.114), FGR (0.094), PPP2R5B (0.074), PECAM1 (-0.029), APOB (-0.076), PPP2R5A (-0.304), PLA2G4A (-0.438),
REACTOME_VEGF_LIGAND_RECEPTOR_INTERACTIONS	0.00797083	0.0316146	9	NRP1 (1.457), PDGFC (1.368), VEGFB (0.29), VEGFC (0.083), NRP2 (0.074), KDR (0.055), FLT1 (0.044), FLT4 (-0.086), VEGFA (-0.434),
REACTOME_SIGNALING_BY_NOTCH2	0.00820939	0.032365	12	JAG2 (1.249), PSEN2 (0.608), NCSTN (0.373), ADAM10 (0.205), DLL1 (0.168), PSEN1 (0.054), JAG1 (0.051), APH1B (0.02), PSENEN (-0.008), APH1A (-0.012), NOTCH2 (-0.045), DLL4 (-0.188),
REACTOME_GABA_SYNTHESIS_RELEASE_REUPTAKE_AND_DEGRADATION	0.00884808	0.03441	17	GAD1 (2.358), SYT1 (1.367), DNAJC5 (0.431), STXBP1 (0.374), HSPA8 (0.272), ALDH5A1 (0.127), ABAT (0.098), GAD2 (0.026), SLC6A12 (0.016), SNAP25 (0.014), RIMS1 (-0.009), SLC6A11 (-0.016), VAMP2 (-0.018), SLC32A1 (-0.027), STX1A (-0.102), RAB3A (-0.109), SLC6A1 (-0.129),
REACTOME_G_PROTEIN_ACTIVATION	0.0088779	0.0344968	27	GNAI2 (0.94), GNG7 (0.488), GNB1 (0.46), GNG10 (0.375), GNAI1 (0.301), GNG2 (0.288), GNG12 (0.267), GNG5 (0.255), GNB2 (0.168), GNB5 (0.165), GNAI3 (0.114), POMC (0.07), GNG11 (0.066), GNG4 (0.065), GNG13 (0.058), GNG8 (0.01), GNB4 (-0.003), GNAZ (-0.023), GNB3 (-0.026), GNGT2 (-0.039), GNAO1 (-0.042), GNG3 (-0.045), GNAT1 (-0.061), GNAT2 (-0.064), OPRM1 (-0.086), PDYN (-0.115), GNGT1 (-0.172),
REACTOME_RETROGRADE_NEUROTROPHIN_SIGNALLING	0.00896868	0.0347319	13	AP2B1 (0.443), DNAL4 (0.392), CLTC (0.371), AP2S1 (0.347), DNM2 (0.301), AP2M1 (0.235), NGF (0.145), AP2A1 (0.104), AP2A2 (0.003), NTRK1 (0.003), SH3GL2 (-0.028), CLTA (-0.093), DNM1 (-0.115),
REACTOME_CTLA4_INHIBITORY_SIGNALING	0.00948816	0.0362541	21	FYN (0.592), PPP2CB (0.423), PPP2R5E (0.412), PPP2CA (0.328), YES1 (0.309), LYN (0.264), PPP2R1A (0.261), PPP2R1B (0.208), PPP2R5C (0.172), LCK (0.155), AKT3 (0.117), PPP2R5D (0.114), CD80 (0.104), AKT1 (0.082), PPP2R5B (0.074), AKT2 (0.072), CTLA4 (-0.026), PDPK1 (-0.129), CD86 (-0.164), SRC (-0.299), PPP2R5A (-0.304),
REACTOME_LOSS_OF_NLP_FROM_MITOTIC_CENTROSOMES	0.00994708	0.0377249	56	PCM1 (0.749), DYNC1I2 (0.556), DCTN1 (0.439), DYNC1H1 (0.432), CEP41 (0.407), TUBB (0.406), CLASP1 (0.395), MAPRE1 (0.382), CSNK1D (0.289), CEP131 (0.287), CKAP5 (0.273), CEP63 (0.271), PPP2R1A (0.261), OFD1 (0.242), DYNLL1 (0.228), TUBB4B (0.223), CEP72 (0.211), CDK5RAP2 (0.179), FGFR1OP (0.161), DCTN2 (0.15), CNTRL (0.134), CETN2 (0.119), PAFAH1B1 (0.115), TUBA1A (0.106), CEP192 (0.103), YWHAG …
REACTOME_SIGNALING_BY_NOTCH3	0.0101179	0.0380895	12	JAG2 (1.249), PSEN2 (0.608), NCSTN (0.373), ADAM10 (0.205), DLL1 (0.168), PSEN1 (0.054), JAG1 (0.051), APH1B (0.02), PSENEN (-0.008), APH1A (-0.012), NOTCH3 (-0.109), DLL4 (-0.188),
KEGG_T_CELL_RECEPTOR_SIGNALING_PATHWAY	0.0104024	0.0389053	108	MALT1 (0.909), PPP3R1 (0.71), CD8B (0.695), NFAT5 (0.609), FYN (0.592), PAK2 (0.551), NFKBIA (0.529), ZAP70 (0.484), CBL (0.471), NCK2 (0.442), PPP3CA (0.42), MAP3K8 (0.385), CBLB (0.384), KRAS (0.382), CDC42 (0.351), GRB2 (0.29), NRAS (0.282), PIK3R1 (0.255), MAPK3 (0.246), JUN (0.245), PTPN6 (0.197), CSF2 (0.183), RELA (0.179), MAPK9 (0.16), LCK (0.155), MAP2K1 (0.151), PAK6 (0.145), ICOS (0.14…
REACTOME_EXTRACELLULAR_MATRIX_ORGANIZATION	0.0108109	0.0400736	86	TIMP1 (1.598), COL17A1 (1.498), P3H2 (1.381), CTSG (1.361), TIMP2 (1.039), TPSAB1 (0.561), PRSS2 (0.547), SERPINH1 (0.45), PLOD1 (0.448), PRSS1 (0.25), COLGALT2 (0.218), FURIN (0.182), MMP11 (0.177), MMP17 (0.168), COL4A1 (0.144), TLL1 (0.137), COL6A1 (0.128), COL14A1 (0.124), MMP14 (0.122), ELANE (0.115), KLKB1 (0.101), COL7A1 (0.097), COL5A1 (0.078), COL1A1 (0.074), COL21A1 (0.072), COL4A5 (0.0…
REACTOME_PLATELET_HOMEOSTASIS	0.0109259	0.0404674	76	KCNMB4 (2.657), LRP8 (1.112), GNAS (0.549), GNG7 (0.488), GNB1 (0.46), PDE5A (0.455), STIM1 (0.429), PPP2CB (0.423), PPP2R5E (0.412), GNG10 (0.375), PPP2CA (0.328), GNG2 (0.288), GNG12 (0.267), PPP2R1A (0.261), GNG5 (0.255), PPP2R1B (0.208), PTPN6 (0.197), PPP2R5C (0.172), GNB2 (0.168), GNB5 (0.165), MAPK14 (0.124), PPP2R5D (0.114), TRPC3 (0.096), FGR (0.094), PRKG1 (0.087), KCNMB2 (0.075), PPP2R…
KEGG_FC_GAMMA_R_MEDIATED_PHAGOCYTOSIS	0.0116807	0.0427795	91	SYK (1.806), RAC1 (1.362), PLCG2 (1.199), RAC2 (1.028), PRKCA (0.549), ARPC5 (0.471), ASAP2 (0.459), INPP5D (0.425), PRKCD (0.357), CDC42 (0.351), PIP5K1C (0.321), DNM2 (0.301), RPS6KB1 (0.281), VASP (0.272), LYN (0.264), PIK3R1 (0.255), GSN (0.247), MAPK3 (0.246), SPHK2 (0.235), ARPC1B (0.227), ARPC1A (0.206), DNM3 (0.205), WASL (0.196), DNM1L (0.162), ARPC5L (0.161), MAP2K1 (0.151), PLD1 (0.15)…
REACTOME_ENDOSOMAL_SORTING_COMPLEX_REQUIRED_FOR_TRANSPORT_ESCRT	0.0121595	0.0440845	25	VPS37D (1.073), CHMP5 (0.62), TSG101 (0.47), VPS4B (0.416), STAM2 (0.327), STAM (0.306), SNF8 (0.286), VPS37B (0.262), HGS (0.223), CHMP2B (0.202), CHMP4B (0.156), CHMP7 (0.135), VPS4A (0.095), CHMP2A (0.08), CHMP4A (0.06), CHMP6 (0.058), VTA1 (0.058), VPS37C (0.016), VPS28 (0.016), VPS37A (0.014), CHMP4C (-0.013), VPS36 (-0.209), RPS27A (-0.258), VPS25 (-0.44), UBA52 (-0.722),
REACTOME_INNATE_IMMUNE_SYSTEM	0.0123636	0.044569	254	BCL2L1 (1.62), C4BPB (1.432), RPS6KA2 (1.22), PLCG2 (1.199), CASP4 (1), HERC5 (0.943), CD55 (0.881), TXNIP (0.751), ATG12 (0.683), DUSP6 (0.67), APP (0.662), PYCARD (0.637), CFI (0.563), PRSS2 (0.547), NFKBIA (0.529), MAP2K4 (0.515), MAVS (0.488), PROS1 (0.456), PELI1 (0.453), CTSB (0.439), PPP2CB (0.423), NOD2 (0.418), DUSP4 (0.414), MAP3K1 (0.382), CD46 (0.379), CASP2 (0.376), MAP2K6 (0.37), TA…
REACTOME_INTERFERON_GAMMA_SIGNALING	0.0128178	0.0459179	57	GBP2 (1.91), GBP4 (1.303), MT2A (0.903), CAMK2D (0.761), GBP6 (0.659), STAT1 (0.647), IRF9 (0.617), HLA-A (0.481), GBP5 (0.418), IFNGR2 (0.412), SP100 (0.408), JAK2 (0.407), PRKCD (0.357), PTPN1 (0.355), IRF1 (0.234), IFNGR1 (0.204), PTPN6 (0.197), JAK1 (0.177), PIAS1 (0.153), CAMK2A (0.145), GBP1 (0.106), HLA-G (0.099), IRF7 (0.097), IRF2 (0.085), OASL (0.077), OAS2 (0.059), NCAM1 (0.057), PTPN2…
REACTOME_TCR_SIGNALING	0.0135192	0.0478332	48	EVL (1.446), MALT1 (0.909), PAK2 (0.551), PTEN (0.549), NFKBIA (0.529), ZAP70 (0.484), CSK (0.387), VASP (0.272), PIK3R1 (0.255), RIPK2 (0.214), TRAF6 (0.186), RELA (0.179), LCK (0.155), PIK3CB (0.116), TAB2 (0.114), MAP3K7 (0.097), LCP2 (0.094), PIK3CA (0.093), UBE2N (0.068), LAT (0.068), CD3D (0.065), IKBKB (0.045), TRAT1 (0.028), CD4 (-0.003), CARD11 (-0.006), GRAP2 (-0.013), PTPRC (-0.016), H…
REACTOME_ENERGY_DEPENDENT_REGULATION_OF_MTOR_BY_LKB1_AMPK	0.0135983	0.0480388	17	CAB39L (1.436), CAB39 (0.88), STRADA (0.442), STRADB (0.386), TSC1 (0.318), RHEB (0.295), PRKAA2 (0.203), PRKAB1 (0.16), TSC2 (0.12), RPTOR (0.04), PRKAG1 (-0.01), PRKAG3 (-0.026), PRKAB2 (-0.091), STK11 (-0.111), PRKAG2 (-0.222), PRKAA1 (-0.229), PPM1A (-0.239),
REACTOME_GOLGI_ASSOCIATED_VESICLE_BIOGENESIS	0.0136317	0.0480923	51	IGF2R (1.238), FTH1 (0.989), TPD52L1 (0.754), AP3S1 (0.739), SORT1 (0.387), AP4E1 (0.382), CLTC (0.371), PICALM (0.334), SH3D19 (0.307), DNM2 (0.301), AP1G1 (0.28), AP3B1 (0.28), SNAPIN (0.279), ARRB1 (0.273), HSPA8 (0.272), OCRL (0.268), YIPF6 (0.233), SNX2 (0.212), AP1M2 (0.211), AP1S2 (0.207), PUM1 (0.196), VAMP8 (0.169), TFRC (0.124), PIK3C2A (0.114), TBC1D8B (0.1), TXNDC5 (0.081), TGOLN2 (0.…
REACTOME_G_ALPHA_Q_SIGNALLING_EVENTS	0.0137033	0.0481874	179	ANXA1 (5.268), NMU (1.346), LPAR1 (1.29), EDNRB (1.268), RGS19 (1.168), APP (0.662), NTSR1 (0.61), EDN1 (0.576), PLCB1 (0.542), HCRTR2 (0.498), GNG7 (0.488), GNB1 (0.46), NPSR1 (0.441), DGKA (0.43), UTS2B (0.417), GNG10 (0.375), PRKCD (0.357), NMB (0.324), GNG2 (0.288), GNG12 (0.267), GNG5 (0.255), PIK3R1 (0.255), EDN3 (0.254), LPAR2 (0.222), BDKRB2 (0.169), GNB2 (0.168), GNB5 (0.165), GNA15 (0.1…

## Sheet: Pathways_Down_in_FOXA1 KO
S4 Table: List of KEGG/Reactome pathways with significant (adj. p-value < 0.05) overall downregulation in FOXA1 knockout clones versus parental/wild-type cells
Pathway	p-value	adj. p-value	set.size	Genes
REACTOME_PEPTIDE_CHAIN_ELONGATION	1.4654e-43	6.72474e-40	85	FAM153A (0.137), RPS11 (0.127), RPS20 (0.095), RPL27A (0.08), RPL37A (0.072), RPL30 (0.032), RPS10 (0.016), RPL38 (0.003), RPL3L (-0.02), RPS23 (-0.035), RPL3 (-0.053), RPL11 (-0.061), RPS16 (-0.07), RPS4Y1 (-0.081), RPS5 (-0.081), RPL35A (-0.084), RPL17 (-0.088), FAU (-0.111), RPL5 (-0.112), RPS12 (-0.136), RPS6 (-0.142), RPS15A (-0.146), RPL19 (-0.147), RPL24 (-0.149), RPL41 (-0.164), RPL7A (-0…
REACTOME_3_UTR_MEDIATED_TRANSLATIONAL_REGULATION	8.16392e-43	1.87321e-39	105	EIF3H (0.185), FAM153A (0.137), RPS11 (0.127), RPS20 (0.095), RPL27A (0.08), RPL37A (0.072), EIF3A (0.051), RPL30 (0.032), RPS10 (0.016), EIF3E (0.014), EIF3D (0.011), EIF4A1 (0.01), RPL38 (0.003), EIF4H (-0.002), RPL3L (-0.02), EIF4A2 (-0.031), RPS23 (-0.035), RPL3 (-0.053), PABPC1 (-0.061), RPL11 (-0.061), RPS16 (-0.07), EIF3C (-0.07), RPS4Y1 (-0.081), RPS5 (-0.081), RPL35A (-0.084), RPL17 (-0.…
KEGG_RIBOSOME	7.62527e-42	1.16641e-38	87	RPS11 (0.127), RPS20 (0.095), RPL27A (0.08), RPL37A (0.072), RPL30 (0.032), RPL36AL (0.032), RPS10 (0.016), RPL38 (0.003), MRPL13 (-0.009), RPL3L (-0.02), RPS23 (-0.035), RSL24D1 (-0.041), RPL3 (-0.053), RPL22L1 (-0.058), RPL11 (-0.061), RPL10L (-0.068), RPS16 (-0.07), RPS4Y1 (-0.081), RPS5 (-0.081), RPL35A (-0.084), RPL17 (-0.088), FAU (-0.111), RPL5 (-0.112), RPS12 (-0.136), RPS6 (-0.142), RPS1…
REACTOME_TRANSLATION	3.03781e-41	3.48512e-38	145	SRP54 (0.428), SEC61A2 (0.405), GSPT2 (0.394), SPCS3 (0.377), EIF3H (0.185), SSR1 (0.172), EIF2B4 (0.17), SRP68 (0.143), FAM153A (0.137), SEC61G (0.135), RPS11 (0.127), RPS20 (0.095), RPL27A (0.08), RPL37A (0.072), DDOST (0.068), ETF1 (0.052), EIF3A (0.051), RPN1 (0.043), RPL30 (0.032), SSR4 (0.016), RPS10 (0.016), SRP9 (0.015), EIF3E (0.014), EIF3D (0.011), EIF4A1 (0.01), SRPRA (0.009), RPL38 (0…
REACTOME_INFLUENZA_VIRAL_RNA_TRANSCRIPTION_AND_REPLICATION	1.20035e-37	7.86915e-35	101	POLR2A (0.699), GTF2F1 (0.348), GTF2F2 (0.266), FAM153A (0.137), RPS11 (0.127), RPS20 (0.095), POLR2K (0.09), RPL27A (0.08), RPL37A (0.072), POLR2B (0.052), POLR2C (0.036), RPL30 (0.032), RPS10 (0.016), RPL38 (0.003), RPL3L (-0.02), POLR2G (-0.02), POLR2I (-0.033), RPS23 (-0.035), HSP90AA1 (-0.047), IPO5 (-0.051), RPL3 (-0.053), DNAJC3 (-0.059), RPL11 (-0.061), RPS16 (-0.07), RPS4Y1 (-0.081), RPS…
REACTOME_SRP_DEPENDENT_COTRANSLATIONAL_PROTEIN_TARGETING_TO_MEMBRANE	1.83779e-35	1.0542e-32	108	SRP54 (0.428), SEC61A2 (0.405), SPCS3 (0.377), SSR1 (0.172), SRP68 (0.143), FAM153A (0.137), SEC61G (0.135), RPS11 (0.127), RPS20 (0.095), RPL27A (0.08), RPL37A (0.072), DDOST (0.068), RPN1 (0.043), RPL30 (0.032), SSR4 (0.016), RPS10 (0.016), SRP9 (0.015), SRPRA (0.009), RPL38 (0.003), SRP19 (0.001), RPL3L (-0.02), SEC11A (-0.022), RPS23 (-0.035), SEC61A1 (-0.046), RPL3 (-0.053), RPL11 (-0.061), …
REACTOME_NONSENSE_MEDIATED_DECAY_ENHANCED_BY_THE_EXON_JUNCTION_COMPLEX	5.34638e-30	2.23041e-27	106	SMG7 (0.443), GSPT2 (0.394), PPP2CA (0.328), PPP2R2A (0.309), PPP2R1A (0.261), CASC3 (0.24), NCBP1 (0.236), SMG8 (0.207), SMG6 (0.155), FAM153A (0.137), RPS11 (0.127), SMG1 (0.103), RPS20 (0.095), RPL27A (0.08), RPL37A (0.072), NCBP2 (0.066), ETF1 (0.052), MAGOH (0.051), UPF3A (0.051), RBM8A (0.042), RPL30 (0.032), RPS10 (0.016), RPL38 (0.003), SMG9 (-0.007), RPL3L (-0.02), RPS23 (-0.035), RPL3 (…
REACTOME_INFLUENZA_LIFE_CYCLE	1.35018e-29	5.16331e-27	135	POLR2A (0.699), TPR (0.395), CLTC (0.371), GTF2F1 (0.348), XPO1 (0.322), NUP155 (0.302), NUP188 (0.283), HSPA1B (0.269), GTF2F2 (0.266), NUP210 (0.17), KPNB1 (0.161), RANBP2 (0.157), NUP205 (0.156), NUP214 (0.147), FAM153A (0.137), NUP37 (0.135), NUP88 (0.133), RPS11 (0.127), RPS20 (0.095), NUP153 (0.092), POLR2K (0.09), RPL27A (0.08), RPL37A (0.072), NUP133 (0.068), POLR2B (0.052), NUP93 (0.045)…
REACTOME_METABOLISM_OF_RNA	2.54425e-22	7.7837e-20	254	ZFP36 (0.603), PRKCA (0.549), ZFP36L1 (0.535), YWHAZ (0.492), SMG7 (0.443), TPR (0.395), GSPT2 (0.394), HSPB1 (0.381), CNOT2 (0.368), PRKCD (0.357), CNOT7 (0.334), PPP2CA (0.328), XPO1 (0.322), DCP2 (0.32), PPP2R2A (0.309), NUP155 (0.302), CNOT4 (0.29), NUP188 (0.283), PSMD10 (0.278), HSPA8 (0.272), HSPA1B (0.269), PPP2R1A (0.261), CNOT8 (0.259), CASC3 (0.24), NCBP1 (0.236), PSMB8 (0.236), EXOSC9…
REACTOME_METABOLISM_OF_MRNA	4.13517e-20	1.05424e-17	209	ZFP36 (0.603), PRKCA (0.549), ZFP36L1 (0.535), YWHAZ (0.492), SMG7 (0.443), GSPT2 (0.394), HSPB1 (0.381), CNOT2 (0.368), PRKCD (0.357), CNOT7 (0.334), PPP2CA (0.328), XPO1 (0.322), DCP2 (0.32), PPP2R2A (0.309), CNOT4 (0.29), PSMD10 (0.278), HSPA8 (0.272), HSPA1B (0.269), PPP2R1A (0.261), CNOT8 (0.259), CASC3 (0.24), NCBP1 (0.236), PSMB8 (0.236), EXOSC9 (0.236), PSMA6 (0.224), PSMD4 (0.214), XRN1 …
REACTOME_ACTIVATION_OF_THE_MRNA_UPON_BINDING_OF_THE_CAP_BINDING_COMPLEX_AND_EIFS_AND_SUBSEQUENT_BINDING_TO_43S	3.90334e-19	9.42759e-17	56	EIF3H (0.185), RPS11 (0.127), RPS20 (0.095), EIF3A (0.051), RPS10 (0.016), EIF3E (0.014), EIF3D (0.011), EIF4A1 (0.01), EIF4H (-0.002), EIF4A2 (-0.031), RPS23 (-0.035), PABPC1 (-0.061), RPS16 (-0.07), EIF3C (-0.07), RPS4Y1 (-0.081), RPS5 (-0.081), FAU (-0.111), EIF4E (-0.119), EIF3F (-0.127), RPS12 (-0.136), EIF2S1 (-0.141), RPS6 (-0.142), RPS15A (-0.146), EIF4G1 (-0.185), EIF3G (-0.191), EIF1AX …
REACTOME_FORMATION_OF_THE_TERNARY_COMPLEX_AND_SUBSEQUENTLY_THE_43S_COMPLEX	6.68222e-19	1.53323e-16	48	EIF3H (0.185), RPS11 (0.127), RPS20 (0.095), EIF3A (0.051), RPS10 (0.016), EIF3E (0.014), EIF3D (0.011), RPS23 (-0.035), RPS16 (-0.07), EIF3C (-0.07), RPS4Y1 (-0.081), RPS5 (-0.081), FAU (-0.111), EIF3F (-0.127), RPS12 (-0.136), EIF2S1 (-0.141), RPS6 (-0.142), RPS15A (-0.146), EIF3G (-0.191), EIF1AX (-0.197), RPS13 (-0.252), RPS27 (-0.252), RPS27A (-0.258), EIF2S3 (-0.262), EIF3I (-0.27), RPS25 (…
REACTOME_METABOLISM_OF_PROTEINS	2.59619e-17	5.67329e-15	419	MUCL1 (4.187), TUBB3 (2.213), GCNT1 (1.365), TUBB2B (1.331), MAN1A1 (1.202), EIF5A2 (1.135), B4GALT5 (1.051), PLAUR (0.914), B4GALT1 (0.728), PIGQ (0.611), COX17 (0.522), UGGT2 (0.503), TUSC3 (0.493), PFDN4 (0.473), PROS1 (0.456), ACTB (0.455), C1GALT1C1 (0.448), FBXW4 (0.438), ALG9 (0.43), SUMF1 (0.428), SRP54 (0.428), GGCX (0.425), B3GNT2 (0.419), C1GALT1 (0.411), SEC61A2 (0.405), ARSA (0.396),…
REACTOME_RESPIRATORY_ELECTRON_TRANSPORT_ATP_SYNTHESIS_BY_CHEMIOSMOTIC_COUPLING_AND_HEAT_PRODUCTION_BY_UNCOUPLING_PROTEINS_	1.00275e-15	1.84064e-13	79	NDUFA12 (0.458), SDHC (0.433), SDHA (0.392), NDUFB3 (0.196), NDUFS5 (0.157), ATP5E (0.145), NDUFA13 (0.138), COX6C (0.136), NDUFB4 (0.134), NDUFV2 (0.116), COX6B1 (0.08), UCP2 (0.061), NDUFS4 (0.044), UQCRQ (0.028), NDUFA1 (0.024), ATP5A1 (0.011), NDUFV3 (0.008), NDUFA2 (-0.009), ATP5H (-0.016), ATP5O (-0.023), NDUFB2 (-0.029), UQCRB (-0.03), NDUFS1 (-0.033), COX8A (-0.058), NDUFC1 (-0.059), NDUF…
REACTOME_MITOCHONDRIAL_PROTEIN_IMPORT	5.5819e-14	8.78509e-12	49	COX17 (0.522), MTX2 (0.2), VDAC1 (0.093), TOMM5 (0.081), SLC25A4 (0.078), SLC25A13 (0.042), TIMM50 (0.032), TIMM17B (0.027), CS (0.024), ATP5A1 (0.011), SAMM50 (-0.001), FXN (-0.01), SLC25A12 (-0.032), TOMM7 (-0.034), TIMM10B (-0.035), TIMM22 (-0.039), TIMM13 (-0.052), TOMM20 (-0.07), GFER (-0.102), DNAJC19 (-0.105), MTX1 (-0.147), TIMM17A (-0.153), ATP5B (-0.164), TAZ (-0.188), IDH3G (-0.209), A…
REACTOME_TCA_CYCLE_AND_RESPIRATORY_ELECTRON_TRANSPORT	4.61589e-13	6.41888e-11	115	PDK3 (1.637), PDP1 (0.591), NDUFA12 (0.458), SDHC (0.433), SDHA (0.392), NNT (0.307), PDK4 (0.285), BSG (0.238), SUCLA2 (0.234), PDPR (0.21), NDUFB3 (0.196), NDUFS5 (0.157), ATP5E (0.145), OGDH (0.14), NDUFA13 (0.138), COX6C (0.136), NDUFB4 (0.134), NDUFV2 (0.116), SLC16A8 (0.087), IDH2 (0.082), COX6B1 (0.08), UCP2 (0.061), PDK2 (0.061), NDUFS4 (0.044), UQCRQ (0.028), CS (0.024), NDUFA1 (0.024), …
REACTOME_CHOLESTEROL_BIOSYNTHESIS	1.64353e-11	1.93388e-09	22	SC5D (0.171), MSMO1 (0.1), GGPS1 (0.098), TM7SF2 (0.02), IDI2 (-0.009), PMVK (-0.152), DHCR24 (-0.16), HMGCR (-0.232), NSDHL (-0.354), FDFT1 (-0.363), MVK (-0.378), CYP51A1 (-0.389), IDI1 (-0.443), HSD17B7 (-0.502), SQLE (-0.508), LBR (-0.521), DHCR7 (-0.525), FDPS (-0.647), EBP (-0.656), LSS (-0.75), MVD (-0.766), HMGCS1 (-1.238),
KEGG_FRUCTOSE_AND_MANNOSE_METABOLISM	1.91328e-11	2.19501e-09	34	HK1 (0.105), HK3 (0.074), MTMR6 (0.049), GMDS (0.046), FBP2 (0.039), PFKFB1 (0.028), MTMR1 (-0.004), PFKFB2 (-0.004), MTMR7 (-0.022), FPGT (-0.041), MTMR2 (-0.057), PFKP (-0.11), ALDOB (-0.129), SORD (-0.183), PMM1 (-0.208), HK2 (-0.218), MPI (-0.228), PHPT1 (-0.234), ALDOA (-0.251), GMPPA (-0.259), FUK (-0.289), KHK (-0.307), PFKL (-0.334), AKR1B1 (-0.344), PFKFB3 (-0.351), PMM2 (-0.413), GMPPB …
REACTOME_RESPIRATORY_ELECTRON_TRANSPORT	3.50025e-11	3.91772e-09	63	NDUFA12 (0.458), SDHC (0.433), SDHA (0.392), NDUFB3 (0.196), NDUFS5 (0.157), NDUFA13 (0.138), COX6C (0.136), NDUFB4 (0.134), NDUFV2 (0.116), COX6B1 (0.08), NDUFS4 (0.044), UQCRQ (0.028), NDUFA1 (0.024), NDUFV3 (0.008), NDUFA2 (-0.009), NDUFB2 (-0.029), UQCRB (-0.03), NDUFS1 (-0.033), COX8A (-0.058), NDUFC1 (-0.059), NDUFB1 (-0.065), NDUFB5 (-0.069), NDUFB9 (-0.095), UQCRHL (-0.099), NDUFA4 (-0.10…
KEGG_OXIDATIVE_PHOSPHORYLATION	2.27562e-10	2.27018e-08	115	COX17 (0.522), ATP6V1E1 (0.456), SDHC (0.433), ATP6V0A4 (0.425), ATP6V1A (0.394), SDHA (0.392), ATP6V1H (0.37), ATP6V1D (0.369), ATP6V1G1 (0.331), TCIRG1 (0.268), ATP6V0E1 (0.226), COX6B2 (0.202), NDUFB3 (0.196), ATP4A (0.189), ATP6AP1 (0.182), ATP6V0C (0.175), ATP6V0A1 (0.163), NDUFS5 (0.157), ATP5E (0.145), ATP6V1B1 (0.141), COX6C (0.136), NDUFB4 (0.134), NDUFV2 (0.116), PPA1 (0.088), COX6B1 (0…
KEGG_PARKINSONS_DISEASE	1.15975e-09	1.10877e-07	112	TH (1.051), UCHL1 (0.97), PINK1 (0.776), SDHC (0.433), SDHA (0.392), UBA1 (0.372), UBB (0.308), CASP9 (0.253), VDAC3 (0.218), COX6B2 (0.202), NDUFB3 (0.196), APAF1 (0.171), GPR37 (0.166), NDUFS5 (0.157), ATP5E (0.145), VDAC2 (0.144), COX6C (0.136), NDUFB4 (0.134), NDUFV2 (0.116), VDAC1 (0.093), COX6B1 (0.08), SLC25A4 (0.078), SLC18A1 (0.073), SNCA (0.073), COX7A2 (0.071), COX8C (0.07), PPID (0.04…
REACTOME_PHASE_II_CONJUGATION	2.15784e-09	1.98046e-07	60	SULT2B1 (0.997), GSS (0.438), MGST3 (0.391), UGP2 (0.391), PAPSS1 (0.275), MTR (0.226), CNDP2 (0.216), GCLC (0.215), GCLM (0.214), SULT4A1 (0.073), CYP1A2 (0.045), GSTP1 (0.04), SULT1C4 (0.035), GGT5 (0.03), SLC35D1 (0.013), GSTA2 (0.007), SULT1B1 (-0.007), GSTM5 (-0.01), SULT1E1 (-0.01), UGT2B28 (-0.021), MAT1A (-0.031), GSTA3 (-0.035), SULT2A1 (-0.046), NAT2 (-0.055), GGT1 (-0.057), UGT2B4 (-0.…
KEGG_HUNTINGTONS_DISEASE	3.94112e-09	3.34922e-07	170	POLR2A (0.699), HDAC2 (0.645), PLCB1 (0.542), DNAL1 (0.487), CREB3L2 (0.451), AP2B1 (0.443), DCTN1 (0.439), SDHC (0.433), DNAL4 (0.392), SDHA (0.392), CLTC (0.371), AP2S1 (0.347), BDNF (0.336), HTT (0.272), CASP9 (0.253), CLTB (0.249), AP2M1 (0.235), VDAC3 (0.218), COX6B2 (0.202), NDUFB3 (0.196), DCTN4 (0.179), APAF1 (0.171), NDUFS5 (0.157), CREB1 (0.15), DCTN2 (0.15), ATP5E (0.145), VDAC2 (0.144…
REACTOME_BIOLOGICAL_OXIDATIONS	1.71723e-08	1.33566e-06	127	CYP4F12 (1.497), SULT2B1 (0.997), CYP3A5 (0.875), CYP4F11 (0.831), CYP4F3 (0.764), GSS (0.438), MGST3 (0.391), UGP2 (0.391), MAOB (0.378), PAPSS1 (0.275), CYP1B1 (0.255), MTR (0.226), CNDP2 (0.216), CYP2W1 (0.215), GCLC (0.215), GCLM (0.214), CYP26B1 (0.162), CYP1A1 (0.146), CYP11B1 (0.143), CYP3A7 (0.127), CYP4F2 (0.099), CYP2C18 (0.096), CYP11A1 (0.088), CYP4F8 (0.088), PTGS1 (0.083), SULT4A1 (…
REACTOME_METABOLISM_OF_AMINO_ACIDS_AND_DERIVATIVES	3.07215e-08	2.27389e-06	191	TDO2 (1.298), TH (1.051), HGD (0.855), ALDH7A1 (0.841), AFMID (0.747), DBH (0.733), BCAT1 (0.731), CTH (0.727), INHBB (0.707), CKM (0.659), DIO2 (0.599), CPS1 (0.595), SAT1 (0.415), SMS (0.405), ADI1 (0.364), TMLHE (0.323), PSMD10 (0.278), OAZ2 (0.261), PSMB8 (0.236), MTR (0.226), PSMA6 (0.224), CNDP2 (0.216), GCLC (0.215), PSMD4 (0.214), GCLM (0.214), AZIN1 (0.195), DIO3 (0.193), PSME4 (0.192), …
REACTOME_GLUCONEOGENESIS	9.57366e-08	6.55724e-06	31	ENO2 (0.339), MDH1 (0.086), PC (0.079), PRKACG (0.071), PRKACB (0.069), SLC25A13 (0.042), FBP2 (0.039), PFKFB1 (0.028), PGAM2 (0.014), SLC25A12 (-0.032), PRKACA (-0.052), ENO3 (-0.056), GAPDHS (-0.064), MDH2 (-0.108), ALDOB (-0.129), ENO1 (-0.152), GAPDH (-0.211), SLC25A11 (-0.25), ALDOA (-0.251), PGK1 (-0.275), GOT2 (-0.275), SLC25A10 (-0.279), GPI (-0.349), SLC25A1 (-0.361), PCK1 (-0.396), FBP1…
KEGG_GLYCEROPHOSPHOLIPID_METABOLISM	1.04749e-07	7.06901e-06	74	CDS1 (0.637), DGKA (0.43), MBOAT2 (0.235), CDS2 (0.229), MBOAT7 (0.188), LCAT (0.16), PLD1 (0.15), LPCAT1 (0.148), PLA2G15 (0.142), GPAM (0.098), AGPAT3 (0.095), AGPAT4 (0.08), PLA2G12A (0.061), DGKG (0.057), AGPAT2 (0.053), LPGAT1 (0.051), GPD1 (0.046), PLA2G4E (0.045), PLA2G1B (0.038), PLD2 (0.037), ACHE (0.036), DGKH (0.029), GPAT2 (0.027), DGKE (0.012), PLPP3 (0.012), GPAT4 (0.01), DGKI (0.00…
REACTOME_CELL_CYCLE_CHECKPOINTS	1.62083e-07	1.0476e-05	109	UBE2E1 (0.49), ORC3 (0.349), MCM3 (0.34), PSMD10 (0.278), RAD17 (0.267), CDC16 (0.266), PSMB8 (0.236), CDKN1A (0.234), PSMA6 (0.224), PSMD4 (0.214), PSME4 (0.192), PSMD12 (0.177), PSMD6 (0.151), CDC27 (0.141), RPA1 (0.119), RPA3 (0.116), RFC2 (0.107), RFC5 (0.103), PSMD14 (0.102), PSMB1 (0.087), ATM (0.083), ORC2 (0.057), PSMD1 (0.057), ORC4 (0.054), PSMB2 (0.043), ANAPC11 (0.041), PSMC5 (0.034),…
KEGG_PENTOSE_AND_GLUCURONATE_INTERCONVERSIONS	1.86758e-07	1.19032e-05	20	UGP2 (0.391), GUSB (0.232), DCXR (0.077), XYLB (0.044), UGT2A3 (0.02), UGT2B28 (-0.021), RPEL1 (-0.046), UGT2B4 (-0.062), CRYL1 (-0.152), UGT2A1 (-0.185), RPE (-0.249), UGT2B15 (-0.257), AKR1B1 (-0.344), UGT1A1 (-0.457), DHDH (-0.571), UGT2B11 (-0.581), UGT2B10 (-0.689), UGT2B17 (-1.11), UGDH (-1.326), UGT2B7 (-1.599),
REACTOME_AMINO_ACID_SYNTHESIS_AND_INTERCONVERSION_TRANSAMINATION	2.39128e-07	1.50323e-05	15	KYAT1 (0.178), GPT (0.011), GLUL (0.002), GLUD1 (-0.127), ALDH18A1 (-0.234), PSPH (-0.243), GOT2 (-0.275), PYCR1 (-0.341), OAT (-0.355), GLS2 (-0.507), PSAT1 (-0.535), GOT1 (-0.594), ASNS (-0.598), GPT2 (-0.638), PHGDH (-2.746),
REACTOME_GLUCURONIDATION	5.28068e-07	3.19002e-05	11	UGP2 (0.391), SLC35D1 (0.013), UGT2B28 (-0.021), UGT2B4 (-0.062), UGT2A1 (-0.185), UGT1A1 (-0.457), UGT2B11 (-0.581), UGT2B10 (-0.689), UGT2B17 (-1.11), UGDH (-1.326), UGT2B7 (-1.599),
KEGG_PEROXISOME	1.51768e-06	8.70578e-05	78	ACSL5 (0.72), PEX19 (0.603), ABCD1 (0.379), PHYH (0.301), PEX11B (0.24), EHHADH (0.24), PRDX1 (0.198), PEX2 (0.18), PEX14 (0.162), ACAA1 (0.161), ACSL3 (0.158), ACOX1 (0.149), PIPOX (0.148), NUDT12 (0.12), IDH2 (0.082), PEX12 (0.079), PEX26 (0.076), PAOX (0.065), PEX11G (0.059), PEX1 (0.059), HMGCL (0.055), PEX7 (0.051), ABCD3 (0.051), HAO2 (0.051), CROT (0.048), ABCD2 (0.04), HAO1 (0.036), PEX5 …
REACTOME_FORMATION_OF_ATP_BY_CHEMIOSMOTIC_COUPLING	1.5464e-06	8.76105e-05	13	ATP5E (0.145), ATP5A1 (0.011), ATP5H (-0.016), ATP5O (-0.023), ATP5C1 (-0.108), ATP5J (-0.122), ATP5B (-0.164), ATP5F1 (-0.412), ATP5J2 (-0.427), ATP5L (-0.601), ATP5D (-0.736), ATP5I (-0.832), ATP5G1 (-1.284),
KEGG_TERPENOID_BACKBONE_BIOSYNTHESIS	1.62354e-06	9.08586e-05	15	GGPS1 (0.098), ACAT1 (0.047), IDI2 (-0.009), DHDDS (-0.018), PMVK (-0.152), ACAT2 (-0.193), HMGCR (-0.232), MVK (-0.378), IDI1 (-0.443), PDSS2 (-0.511), FDPS (-0.647), MVD (-0.766), PDSS1 (-0.854), HMGCS1 (-1.238), HMGCS2 (-4.908),
KEGG_ARACHIDONIC_ACID_METABOLISM	1.84525e-06	0.000102023	56	AKR1C3 (1.187), CYP4F3 (0.764), PTGES (0.373), GPX4 (0.113), CYP4F2 (0.099), CYP2C18 (0.096), PTGS1 (0.083), PTGDS (0.076), PLA2G12A (0.061), CYP2C8 (0.053), ALOX12B (0.045), PLA2G4E (0.045), GPX3 (0.044), PLA2G1B (0.038), GPX7 (0.036), GGT5 (0.03), CYP2C19 (0.019), ALOX12 (-0.005), ALOX5 (-0.005), HPGDS (-0.005), PLA2G5 (-0.01), CYP2B6 (-0.017), LTA4H (-0.022), ALOX15B (-0.024), PLA2G12B (-0.029…
KEGG_PENTOSE_PHOSPHATE_PATHWAY	2.56173e-06	0.000133589	27	DERA (0.34), G6PD (0.163), PGM2 (0.116), H6PD (0.076), TKTL2 (0.05), FBP2 (0.039), PRPS2 (0.019), RBKS (-0.032), PGD (-0.036), RPEL1 (-0.046), TKTL1 (-0.063), TKT (-0.065), PRPS1L1 (-0.101), PFKP (-0.11), ALDOB (-0.129), TALDO1 (-0.133), PRPS1 (-0.154), PGLS (-0.173), RPE (-0.249), ALDOA (-0.251), PFKL (-0.334), GPI (-0.349), RPIA (-0.47), FBP1 (-0.501), PGM1 (-1.173), PFKM (-1.396), ALDOC (-1.43…
REACTOME_REGULATION_OF_MITOTIC_CELL_CYCLE	4.20736e-06	0.000209865	75	UBE2E1 (0.49), PSMD10 (0.278), CDC16 (0.266), PSMB8 (0.236), PSMA6 (0.224), FBXO5 (0.222), PSMD4 (0.214), PSME4 (0.192), PSMD12 (0.177), PSMD6 (0.151), CDC27 (0.141), PSMD14 (0.102), CCNA2 (0.102), CCNA1 (0.091), PSMB1 (0.087), CUL1 (0.084), PSMD1 (0.057), PSMB2 (0.043), ANAPC11 (0.041), PSMC5 (0.034), PSMA3 (0.031), CDK2 (0.03), ANAPC2 (0.026), PSMD2 (0.021), CDK1 (0.019), BTRC (0.004), PSMB7 (-…
KEGG_ASCORBATE_AND_ALDARATE_METABOLISM	4.62264e-06	0.000223298	17	ALDH7A1 (0.841), ALDH3A2 (0.441), MIOX (0.09), UGT2A3 (0.02), UGT2B28 (-0.021), UGT2B4 (-0.062), ALDH9A1 (-0.093), UGT2A1 (-0.185), UGT2B15 (-0.257), UGT1A1 (-0.457), ALDH1B1 (-0.459), ALDH2 (-0.536), UGT2B11 (-0.581), UGT2B10 (-0.689), UGT2B17 (-1.11), UGDH (-1.326), UGT2B7 (-1.599),
KEGG_GLYCOLYSIS_GLUCONEOGENESIS	4.86158e-06	0.000232394	62	PKM (1.198), ALDH1A3 (1.172), ALDH7A1 (0.841), ALDH3A1 (0.486), ALDH3A2 (0.441), ENO2 (0.339), BPGM (0.252), AKR1A1 (0.156), PGM2 (0.116), HK1 (0.105), HK3 (0.074), ADH1B (0.05), ADH6 (0.042), LDHAL6B (0.039), FBP2 (0.039), ALDH3B2 (0.037), LDHA (0.019), GCK (0.018), PGAM2 (0.014), ADH4 (0.014), LDHC (-0.004), LDHAL6A (-0.014), G6PC2 (-0.015), PDHA2 (-0.04), G6PC (-0.055), ENO3 (-0.056), ADH7 (-0…
KEGG_ETHER_LIPID_METABOLISM	5.4525e-06	0.000255322	32	ENPP2 (0.151), PLD1 (0.15), LPCAT1 (0.148), PAFAH1B1 (0.115), PLA2G12A (0.061), PLA2G4E (0.045), PLA2G1B (0.038), PLD2 (0.037), PLPP3 (0.012), PAFAH2 (0.007), PLA2G5 (-0.01), LPCAT2 (-0.011), PLA2G7 (-0.015), PLA2G12B (-0.029), PLA2G2E (-0.035), ENPP6 (-0.044), PLA2G2C (-0.049), PLA2G6 (-0.053), PAFAH1B3 (-0.076), JMJD7-PLA2G4B (-0.08), PAFAH1B2 (-0.094), PLA2G2F (-0.103), PLA2G2D (-0.13), LPCAT4…
KEGG_LINOLEIC_ACID_METABOLISM	7.88326e-06	0.000358181	28	CYP3A5 (0.875), CYP3A7 (0.127), CYP2C18 (0.096), PLA2G12A (0.061), CYP2C8 (0.053), CYP1A2 (0.045), CYP3A43 (0.045), PLA2G4E (0.045), PLA2G1B (0.038), CYP2C19 (0.019), PLA2G5 (-0.01), PLA2G12B (-0.029), PLA2G2E (-0.035), PLA2G2C (-0.049), PLA2G6 (-0.053), CYP2C9 (-0.056), JMJD7-PLA2G4B (-0.08), PLA2G2F (-0.103), CYP2E1 (-0.123), PLA2G2D (-0.13), ALOX15 (-0.134), CYP3A4 (-0.193), PLA2G4A (-0.438), …
REACTOME_APC_C_CDH1_MEDIATED_DEGRADATION_OF_CDC20_AND_OTHER_APC_C_CDH1_TARGETED_PROTEINS_IN_LATE_MITOSIS_EARLY_G1	8.25127e-06	0.000371226	63	UBE2E1 (0.49), PSMD10 (0.278), CDC16 (0.266), PSMB8 (0.236), PSMA6 (0.224), PSMD4 (0.214), PSME4 (0.192), PSMD12 (0.177), PSMD6 (0.151), CDC27 (0.141), PSMD14 (0.102), PSMB1 (0.087), PSMD1 (0.057), PSMB2 (0.043), ANAPC11 (0.041), PSMC5 (0.034), PSMA3 (0.031), ANAPC2 (0.026), PSMD2 (0.021), PSMB7 (-0.025), PTTG1 (-0.028), PSMC6 (-0.032), PSMB6 (-0.033), PSMC3 (-0.038), PSMA4 (-0.04), PSMD9 (-0.042…
KEGG_PPAR_SIGNALING_PATHWAY	8.99325e-06	0.00040068	68	ACSL5 (0.72), SORBS1 (0.423), ILK (0.391), UBC (0.347), SCD (0.281), PPARD (0.244), EHHADH (0.24), CPT1C (0.213), SLC27A1 (0.211), ACAA1 (0.161), ACSL3 (0.158), SCD5 (0.158), ANGPTL4 (0.154), ACOX1 (0.149), APOC3 (0.148), ACADM (0.112), SLC27A4 (0.058), APOA5 (0.056), CYP7A1 (0.025), PLTP (0.02), ME1 (0.013), CYP27A1 (0.011), FABP4 (0.009), CD36 (0.008), PPARA (0.008), GK2 (0.006), AQP7 (0.003), …
REACTOME_ACTIVATION_OF_GENES_BY_ATF4	1.06743e-05	0.000471001	24	ATF6 (0.391), DCP2 (0.32), EXOSC9 (0.236), PARN (0.072), EXOSC1 (0.066), NFYA (0.059), EXOSC8 (-0.014), CCL2 (-0.034), EXOSC6 (-0.056), KHSRP (-0.068), IGFBP1 (-0.095), EXOSC3 (-0.106), NFYB (-0.133), EXOSC7 (-0.192), ATF3 (-0.24), DIS3 (-0.252), DDIT3 (-0.444), HERPUD1 (-0.448), EXOSC5 (-0.504), ATF4 (-0.505), EXOSC4 (-0.541), EXOSC2 (-0.583), ASNS (-0.598), CXCL8 (-1.501),
KEGG_AMINO_SUGAR_AND_NUCLEOTIDE_SUGAR_METABOLISM	1.35002e-05	0.000573634	44	NAGK (0.549), CYB5R3 (0.445), UGP2 (0.391), HEXB (0.197), NPL (0.135), PGM2 (0.116), HK1 (0.105), PGM3 (0.089), GALE (0.083), HEXA (0.082), GNPDA2 (0.081), CHIT1 (0.079), HK3 (0.074), UXS1 (0.072), CHIA (0.068), GMDS (0.046), GCK (0.018), CYB5R1 (-0.016), FPGT (-0.041), GFPT2 (-0.055), NANP (-0.065), GALK1 (-0.072), RENBP (-0.081), GNE (-0.109), GALT (-0.121), GNPNAT1 (-0.135), PMM1 (-0.208), HK2…
KEGG_CARDIAC_MUSCLE_CONTRACTION	1.41634e-05	0.000596293	73	ATP1A1 (0.77), TPM4 (0.707), CACNA2D4 (0.257), TPM3 (0.213), TNNC1 (0.206), COX6B2 (0.202), SLC9A6 (0.185), TNNI3 (0.168), COX6C (0.136), CACNG1 (0.103), ATP1A3 (0.094), COX6B1 (0.08), MYL2 (0.076), MYH6 (0.074), ATP1B4 (0.073), COX7A2 (0.071), COX8C (0.07), ATP1B2 (0.064), MYL3 (0.049), CACNA1S (0.035), COX4I2 (0.034), RYR2 (0.033), UQCRQ (0.028), TNNT2 (0.027), CACNB1 (0.019), CACNG3 (0.01), CA…
REACTOME_PERK_REGULATED_GENE_EXPRESSION	1.43627e-05	0.000599185	27	ATF6 (0.391), DCP2 (0.32), EXOSC9 (0.236), EIF2AK3 (0.092), PARN (0.072), EXOSC1 (0.066), NFYA (0.059), HSPA5 (0.005), EXOSC8 (-0.014), CCL2 (-0.034), EXOSC6 (-0.056), KHSRP (-0.068), IGFBP1 (-0.095), EXOSC3 (-0.106), NFYB (-0.133), EIF2S1 (-0.141), EXOSC7 (-0.192), ATF3 (-0.24), DIS3 (-0.252), DDIT3 (-0.444), HERPUD1 (-0.448), EXOSC5 (-0.504), ATF4 (-0.505), EXOSC4 (-0.541), EXOSC2 (-0.583), ASN…
KEGG_MATURITY_ONSET_DIABETES_OF_THE_YOUNG	1.75145e-05	0.000711277	24	PAX6 (0.135), BHLHA15 (0.127), MAFA (0.081), NR5A2 (0.078), GCK (0.018), NEUROD1 (0), PDX1 (-0.026), PAX4 (-0.051), SLC2A2 (-0.057), HNF1B (-0.106), NKX2-2 (-0.111), NKX6-1 (-0.122), ONECUT1 (-0.128), IAPP (-0.149), NEUROG3 (-0.159), HNF4A (-0.167), PKLR (-0.184), HHEX (-0.213), HNF1A (-0.259), MNX1 (-0.315), HES1 (-0.421), HNF4G (-0.507), FOXA2 (-0.958), FOXA3 (-1.582),
REACTOME_CDT1_ASSOCIATION_WITH_THE_CDC6_ORC_ORIGIN_COMPLEX	1.77335e-05	0.00071385	53	ORC3 (0.349), PSMD10 (0.278), PSMB8 (0.236), PSMA6 (0.224), PSMD4 (0.214), PSME4 (0.192), PSMD12 (0.177), PSMD6 (0.151), PSMD14 (0.102), PSMB1 (0.087), ORC2 (0.057), PSMD1 (0.057), ORC4 (0.054), PSMB2 (0.043), PSMC5 (0.034), PSMA3 (0.031), PSMD2 (0.021), PSMB7 (-0.025), PSMC6 (-0.032), PSMB6 (-0.033), PSMC3 (-0.038), PSMA4 (-0.04), PSMD9 (-0.042), PSMA8 (-0.046), PSMC2 (-0.049), MCM8 (-0.056), CD…
KEGG_GLYCINE_SERINE_AND_THREONINE_METABOLISM	1.82006e-05	0.00072002	31	CTH (0.727), MAOB (0.378), SRR (0.318), ALAS1 (0.227), PIPOX (0.148), BHMT (0.091), GATM (0.06), SARDH (0.004), AGXT2 (-0.002), GNMT (-0.002), AOC2 (-0.017), AOC3 (-0.035), SDS (-0.045), GLDC (-0.072), CBS (-0.075), AMT (-0.087), DMGDH (-0.103), GAMT (-0.122), DAO (-0.145), DLD (-0.155), ALAS2 (-0.164), AGXT (-0.211), PSPH (-0.243), CHDH (-0.378), GCAT (-0.418), SHMT1 (-0.461), PSAT1 (-0.535), GL…
REACTOME_GLYCEROPHOSPHOLIPID_BIOSYNTHESIS	1.98329e-05	0.000771299	80	CDS1 (0.637), LPIN2 (0.62), SLC44A2 (0.53), PLD6 (0.389), PLA2G16 (0.358), PLBD1 (0.33), SLC44A3 (0.298), HADHB (0.235), MBOAT2 (0.235), CDS2 (0.229), MBOAT7 (0.188), PLD1 (0.15), LPCAT1 (0.148), PLA2G4F (0.145), PLD3 (0.134), PLA2G4D (0.117), GPAM (0.098), AGPAT3 (0.095), PNPLA2 (0.081), AGPAT4 (0.08), DGAT1 (0.074), PLA2G12A (0.061), AGPAT2 (0.053), LPGAT1 (0.051), CEPT1 (0.049), GPD1 (0.046), …
KEGG_ALZHEIMERS_DISEASE	2.03705e-05	0.00078555	156	MME (1.288), CALML3 (0.776), PPP3R1 (0.71), APP (0.662), PSEN2 (0.608), PLCB1 (0.542), SDHC (0.433), PPP3CA (0.42), SDHA (0.392), ATF6 (0.391), CAPN1 (0.374), NCSTN (0.373), CDK5 (0.266), CASP9 (0.253), MAPK3 (0.246), IDE (0.208), ADAM10 (0.205), COX6B2 (0.202), NDUFB3 (0.196), CALM1 (0.176), APAF1 (0.171), NDUFS5 (0.157), ADAM17 (0.155), CALM3 (0.15), ATP5E (0.145), COX6C (0.136), FADD (0.134), …
REACTOME_M_G1_TRANSITION	2.1887e-05	0.000836996	77	ORC3 (0.349), MCM3 (0.34), POLE2 (0.315), PSMD10 (0.278), PSMB8 (0.236), PRIM2 (0.234), PSMA6 (0.224), PSMD4 (0.214), PSME4 (0.192), PSMD12 (0.177), E2F3 (0.151), PSMD6 (0.151), RPA1 (0.119), RPA3 (0.116), PSMD14 (0.102), PSMB1 (0.087), ORC2 (0.057), PSMD1 (0.057), ORC4 (0.054), PSMB2 (0.043), PSMC5 (0.034), PSMA3 (0.031), CDK2 (0.03), POLE (0.027), PSMD2 (0.021), E2F1 (0.004), RPA2 (0.002), MCM6…
REACTOME_ASSEMBLY_OF_THE_PRE_REPLICATIVE_COMPLEX	2.32495e-05	0.000874526	62	ORC3 (0.349), MCM3 (0.34), PSMD10 (0.278), PSMB8 (0.236), PSMA6 (0.224), PSMD4 (0.214), PSME4 (0.192), PSMD12 (0.177), E2F3 (0.151), PSMD6 (0.151), PSMD14 (0.102), PSMB1 (0.087), ORC2 (0.057), PSMD1 (0.057), ORC4 (0.054), PSMB2 (0.043), PSMC5 (0.034), PSMA3 (0.031), PSMD2 (0.021), E2F1 (0.004), MCM6 (-0.002), MCM5 (-0.006), MCM2 (-0.024), PSMB7 (-0.025), PSMC6 (-0.032), PSMB6 (-0.033), PSMC3 (-0.…
REACTOME_TRNA_AMINOACYLATION	3.37389e-05	0.00120959	42	LARS (0.394), RARS2 (0.293), IARS2 (0.197), RARS (0.161), PPA1 (0.088), VARS (0.057), HARS2 (0.051), DARS (0.041), FARSB (0.028), HARS (0.011), TARS (-0.004), DARS2 (-0.004), PARS2 (-0.034), AIMP2 (-0.036), AIMP1 (-0.04), CARS (-0.042), QARS (-0.072), WARS (-0.084), MARS (-0.089), NARS (-0.098), WARS2 (-0.099), EARS2 (-0.126), TARS2 (-0.127), LARS2 (-0.174), EPRS (-0.184), GARS (-0.191), SARS2 (-…
REACTOME_APC_C_CDC20_MEDIATED_DEGRADATION_OF_MITOTIC_PROTEINS	3.49057e-05	0.00123217	63	UBE2E1 (0.49), PSMD10 (0.278), CDC16 (0.266), PSMB8 (0.236), PSMA6 (0.224), PSMD4 (0.214), PSME4 (0.192), PSMD12 (0.177), PSMD6 (0.151), CDC27 (0.141), PSMD14 (0.102), PSMB1 (0.087), PSMD1 (0.057), PSMB2 (0.043), ANAPC11 (0.041), PSMC5 (0.034), PSMA3 (0.031), ANAPC2 (0.026), PSMD2 (0.021), CDK1 (0.019), PSMB7 (-0.025), PTTG1 (-0.028), PSMC6 (-0.032), PSMB6 (-0.033), PSMC3 (-0.038), PSMA4 (-0.04),…
REACTOME_SYNTHESIS_OF_DNA	6.29813e-05	0.00206228	89	ORC3 (0.349), MCM3 (0.34), POLE2 (0.315), PSMD10 (0.278), PSMB8 (0.236), PRIM2 (0.234), CDKN1A (0.234), PSMA6 (0.224), PSMD4 (0.214), PSME4 (0.192), PSMD12 (0.177), PSMD6 (0.151), GINS1 (0.137), RB1 (0.134), RPA1 (0.119), RPA3 (0.116), RFC2 (0.107), RFC5 (0.103), PSMD14 (0.102), CCNA2 (0.102), CCNA1 (0.091), PSMB1 (0.087), POLD4 (0.068), ORC2 (0.057), PSMD1 (0.057), ORC4 (0.054), PSMB2 (0.043), P…
REACTOME_CYCLIN_E_ASSOCIATED_EVENTS_DURING_G1_S_TRANSITION_	6.3365e-05	0.00206228	61	PSMD10 (0.278), PSMB8 (0.236), CDKN1A (0.234), PSMA6 (0.224), MNAT1 (0.223), CCNH (0.221), PSMD4 (0.214), CKS1B (0.207), PSMD12 (0.177), PSMD6 (0.151), RB1 (0.134), PSMD14 (0.102), CCNA2 (0.102), CCNA1 (0.091), PSMB1 (0.087), CUL1 (0.084), PSMD1 (0.057), CDK7 (0.053), PSMB2 (0.043), PSMC5 (0.034), PSMA3 (0.031), CDK2 (0.03), PSMD2 (0.021), WEE1 (-0.003), PSMB7 (-0.025), PSMC6 (-0.032), PSMB6 (-0.…
KEGG_SPLICEOSOME	6.6437e-05	0.00214704	125	SNRNP27 (0.454), PRPF8 (0.422), RBMX (0.346), HSPA1L (0.296), HSPA8 (0.272), RBM25 (0.271), HSPA1B (0.269), DHX16 (0.257), RBM22 (0.253), DDX5 (0.249), NCBP1 (0.236), CDC5L (0.23), USP39 (0.213), PLRG1 (0.206), SF3B2 (0.201), CRNKL1 (0.199), SF3B1 (0.182), HNRNPK (0.164), PRPF3 (0.142), SRSF2 (0.122), SF3A1 (0.12), LSM2 (0.116), HNRNPA1L2 (0.115), PRPF6 (0.109), U2SURP (0.103), SNRPB2 (0.098), HS…
KEGG_PORPHYRIN_AND_CHLOROPHYLL_METABOLISM	6.90996e-05	0.00221019	33	FTH1 (0.989), HMOX1 (0.324), BLVRA (0.251), GUSB (0.232), ALAS1 (0.227), HCCS (0.116), MMAB (0.07), CPOX (0.068), FECH (0.032), UGT2A3 (0.02), UROS (-0.002), UGT2B28 (-0.021), UGT2B4 (-0.062), FTMT (-0.079), ALAD (-0.122), EARS2 (-0.126), PPOX (-0.143), ALAS2 (-0.164), HMOX2 (-0.171), CP (-0.182), EPRS (-0.184), UGT2A1 (-0.185), UGT2B15 (-0.257), UROD (-0.296), BLVRB (-0.342), COX15 (-0.415), UGT…
REACTOME_P53_INDEPENDENT_G1_S_DNA_DAMAGE_CHECKPOINT	7.78933e-05	0.0024483	47	PSMD10 (0.278), PSMB8 (0.236), PSMA6 (0.224), PSMD4 (0.214), PSME4 (0.192), PSMD12 (0.177), PSMD6 (0.151), PSMD14 (0.102), PSMB1 (0.087), ATM (0.083), PSMD1 (0.057), PSMB2 (0.043), PSMC5 (0.034), PSMA3 (0.031), CHEK1 (0.022), PSMD2 (0.021), PSMB7 (-0.025), PSMC6 (-0.032), PSMB6 (-0.033), PSMC3 (-0.038), PSMA4 (-0.04), PSMD9 (-0.042), PSMA8 (-0.046), PSMC2 (-0.049), PSMF1 (-0.077), PSMB5 (-0.078),…
KEGG_ALPHA_LINOLENIC_ACID_METABOLISM	7.93982e-05	0.00247863	18	ACOX1 (0.149), PLA2G12A (0.061), PLA2G4E (0.045), PLA2G1B (0.038), PLA2G5 (-0.01), PLA2G12B (-0.029), PLA2G2E (-0.035), ACOX3 (-0.047), PLA2G2C (-0.049), PLA2G6 (-0.053), JMJD7-PLA2G4B (-0.08), PLA2G2F (-0.103), PLA2G2D (-0.13), FADS2 (-0.382), PLA2G4A (-0.438), PLA2G10 (-0.495), PLA2G3 (-1.395), PLA2G2A (-1.925),
REACTOME_S_PHASE	8.39759e-05	0.00258965	105	CCND1 (0.797), CDC25B (0.492), ORC3 (0.349), MCM3 (0.34), POLE2 (0.315), PSMD10 (0.278), PSMB8 (0.236), PRIM2 (0.234), CDKN1A (0.234), PSMA6 (0.224), MNAT1 (0.223), CCNH (0.221), PSMD4 (0.214), CKS1B (0.207), PSME4 (0.192), PSMD12 (0.177), PSMD6 (0.151), GINS1 (0.137), RB1 (0.134), RPA1 (0.119), RPA3 (0.116), RFC2 (0.107), RFC5 (0.103), PSMD14 (0.102), CCNA2 (0.102), CCNA1 (0.091), PSMB1 (0.087),…
KEGG_CITRATE_CYCLE_TCA_CYCLE	8.40833e-05	0.00258965	30	SDHC (0.433), SDHA (0.392), SUCLA2 (0.234), ACO1 (0.159), OGDH (0.14), MDH1 (0.086), IDH2 (0.082), PC (0.079), CS (0.024), OGDHL (0.019), DLST (-0.012), PDHA2 (-0.04), PDHB (-0.059), MDH2 (-0.108), DLAT (-0.143), DLD (-0.155), FH (-0.166), IDH3G (-0.209), ACO2 (-0.252), IDH3A (-0.274), SDHB (-0.288), IDH1 (-0.307), PDHA1 (-0.358), PCK1 (-0.396), SUCLG2 (-0.405), IDH3B (-0.508), ACLY (-0.52), PCK2…
REACTOME_DNA_REPLICATION	9.32285e-05	0.00279625	184	CLIP1 (0.461), KIF2A (0.427), PPP2CB (0.423), PPP2R5E (0.412), CLASP1 (0.395), NDEL1 (0.392), MAPRE1 (0.382), ORC3 (0.349), MCM3 (0.34), PPP2CA (0.328), XPO1 (0.322), KNL1 (0.322), KNTC1 (0.317), POLE2 (0.315), STAG1 (0.294), PSMD10 (0.278), CKAP5 (0.273), PPP2R1A (0.261), SMC3 (0.248), RCC2 (0.247), SGO1 (0.241), BUB1 (0.241), PSMB8 (0.236), PRIM2 (0.234), CDKN1A (0.234), PSMA6 (0.224), FBXO5 (0…
REACTOME_ACYL_CHAIN_REMODELLING_OF_PG	9.57482e-05	0.00283115	16	LPCAT1 (0.148), PLA2G4F (0.145), PLA2G4D (0.117), PLA2G12A (0.061), LPGAT1 (0.051), PLA2G1B (0.038), PLA2G5 (-0.01), PLA2G2E (-0.035), PLA2G2F (-0.103), PLA2G2D (-0.13), LPCAT4 (-0.144), PLA2G4A (-0.438), PLA2G10 (-0.495), CRLS1 (-0.541), PLA2G3 (-1.395), PLA2G2A (-1.925),
KEGG_DRUG_METABOLISM_CYTOCHROME_P450	0.000101143	0.00293763	63	ALDH1A3 (1.172), CYP3A5 (0.875), ALDH3A1 (0.486), MGST3 (0.391), MAOB (0.378), FMO4 (0.313), CYP3A7 (0.127), CYP2C18 (0.096), FMO2 (0.065), CYP2C8 (0.053), ADH1B (0.05), GSTM3 (0.05), CYP1A2 (0.045), CYP3A43 (0.045), ADH6 (0.042), GSTP1 (0.04), ALDH3B2 (0.037), UGT2A3 (0.02), CYP2C19 (0.019), ADH4 (0.014), GSTA2 (0.007), GSTT1 (-0.003), GSTM5 (-0.01), CYP2B6 (-0.017), UGT2B28 (-0.021), AOX1 (-0.0…
KEGG_STEROID_BIOSYNTHESIS	0.000141135	0.00394919	17	LIPA (0.519), SC5D (0.171), SOAT2 (0.108), MSMO1 (0.1), CYP27B1 (0.035), TM7SF2 (0.02), CEL (-0.005), DHCR24 (-0.16), NSDHL (-0.354), FDFT1 (-0.363), CYP51A1 (-0.389), SOAT1 (-0.398), HSD17B7 (-0.502), SQLE (-0.508), DHCR7 (-0.525), EBP (-0.656), LSS (-0.75),
REACTOME_AUTODEGRADATION_OF_CDH1_BY_CDH1_APC_C	0.000144841	0.00402834	55	UBE2E1 (0.49), PSMD10 (0.278), CDC16 (0.266), PSMB8 (0.236), PSMA6 (0.224), PSMD4 (0.214), PSMD12 (0.177), PSMD6 (0.151), CDC27 (0.141), PSMD14 (0.102), PSMB1 (0.087), PSMD1 (0.057), PSMB2 (0.043), ANAPC11 (0.041), PSMC5 (0.034), PSMA3 (0.031), ANAPC2 (0.026), PSMD2 (0.021), PSMB7 (-0.025), PSMC6 (-0.032), PSMB6 (-0.033), PSMC3 (-0.038), PSMA4 (-0.04), PSMD9 (-0.042), PSMC2 (-0.049), ANAPC10 (-0.…
REACTOME_G1_S_TRANSITION	0.000146477	0.00404928	105	DHFR (0.435), PPP2CB (0.423), ORC3 (0.349), MCM3 (0.34), PPP2CA (0.328), POLE2 (0.315), PSMD10 (0.278), PPP2R1A (0.261), PSMB8 (0.236), PRIM2 (0.234), CDKN1A (0.234), PSMA6 (0.224), MNAT1 (0.223), FBXO5 (0.222), CCNH (0.221), PSMD4 (0.214), PPP2R1B (0.208), CKS1B (0.207), PSMD12 (0.177), TK2 (0.167), PSMD6 (0.151), RB1 (0.134), RPA1 (0.119), RPA3 (0.116), PSMD14 (0.102), CCNA2 (0.102), CCNA1 (0.0…
REACTOME_REVERSIBLE_HYDRATION_OF_CARBON_DIOXIDE	0.000161944	0.00445007	12	CA13 (0.026), CA5B (0.015), CA7 (0.003), CA14 (-0.01), CA5A (-0.059), CA6 (-0.073), CA4 (-0.077), CA1 (-0.11), CA3 (-0.114), CA2 (-0.468), CA9 (-1.537), CA12 (-2.895),
REACTOME_MITOCHONDRIAL_TRNA_AMINOACYLATION	0.000163208	0.0044581	21	RARS2 (0.293), IARS2 (0.197), HARS2 (0.051), DARS2 (-0.004), PARS2 (-0.034), QARS (-0.072), WARS2 (-0.099), EARS2 (-0.126), TARS2 (-0.127), LARS2 (-0.174), GARS (-0.191), SARS2 (-0.197), CARS2 (-0.245), KARS (-0.246), AARS2 (-0.247), PPA2 (-0.283), YARS2 (-0.365), NARS2 (-0.365), VARS2 (-0.377), FARS2 (-0.408), MARS2 (-0.479),
REACTOME_SCFSKP2_MEDIATED_DEGRADATION_OF_P27_P21	0.000175254	0.00470316	52	PSMD10 (0.278), PSMB8 (0.236), CDKN1A (0.234), PSMA6 (0.224), PSMD4 (0.214), CKS1B (0.207), PSMD12 (0.177), PSMD6 (0.151), PSMD14 (0.102), CCNA2 (0.102), CCNA1 (0.091), PSMB1 (0.087), CUL1 (0.084), PSMD1 (0.057), PSMB2 (0.043), PSMC5 (0.034), PSMA3 (0.031), CDK2 (0.03), PSMD2 (0.021), PSMB7 (-0.025), PSMC6 (-0.032), PSMB6 (-0.033), PSMC3 (-0.038), PSMA4 (-0.04), PSMD9 (-0.042), PSMC2 (-0.049), PS…
REACTOME_AUTODEGRADATION_OF_THE_E3_UBIQUITIN_LIGASE_COP1	0.000184119	0.00491233	46	PSMD10 (0.278), PSMB8 (0.236), PSMA6 (0.224), PSMD4 (0.214), PSME4 (0.192), PSMD12 (0.177), PSMD6 (0.151), PSMD14 (0.102), PSMB1 (0.087), ATM (0.083), PSMD1 (0.057), PSMB2 (0.043), PSMC5 (0.034), PSMA3 (0.031), PSMD2 (0.021), RFWD2 (0.019), PSMB7 (-0.025), PSMC6 (-0.032), PSMB6 (-0.033), PSMC3 (-0.038), PSMA4 (-0.04), PSMD9 (-0.042), PSMA8 (-0.046), PSMC2 (-0.049), PSMF1 (-0.077), PSMB5 (-0.078),…
REACTOME_PEROXISOMAL_LIPID_METABOLISM	0.000188489	0.00497113	20	ABCD1 (0.379), PHYH (0.301), ACAA1 (0.161), ACOX1 (0.149), CROT (0.048), CRAT (-0.043), ACOX3 (-0.047), GNPAT (-0.049), ACOT8 (-0.107), SCP2 (-0.123), SLC25A17 (-0.134), ACOX2 (-0.22), IDH1 (-0.307), HSD17B4 (-0.324), SLC27A2 (-0.347), HACL1 (-0.395), AMACR (-0.402), AGPS (-0.519), FAR1 (-0.938), FAR2 (-0.997),
REACTOME_METABOLISM_OF_LIPIDS_AND_LIPOPROTEINS	0.000237792	0.00616512	464	CAV1 (3.538), CERK (2.185), DEGS1 (1.842), ABCC3 (0.971), SGPL1 (0.889), PCCA (0.875), TNFRSF21 (0.842), RORA (0.782), PIP4K2A (0.771), ACSL5 (0.72), CDK19 (0.665), CDS1 (0.637), LPIN2 (0.62), NCOA3 (0.609), NCOR2 (0.571), HELZ2 (0.571), MED10 (0.554), PTEN (0.549), GBA (0.549), YAP1 (0.543), SLC44A2 (0.53), FHL2 (0.454), GLIPR1 (0.438), SUMF1 (0.428), CERS5 (0.428), NCOA1 (0.424), CH25H (0.402),…
REACTOME_P53_DEPENDENT_G1_DNA_DAMAGE_RESPONSE	0.000248251	0.00636437	52	PSMD10 (0.278), PSMB8 (0.236), CDKN1A (0.234), PSMA6 (0.224), PSMD4 (0.214), PSME4 (0.192), PSMD12 (0.177), PSMD6 (0.151), PSMD14 (0.102), PSMB1 (0.087), ATM (0.083), PSMD1 (0.057), PSMB2 (0.043), PSMC5 (0.034), PSMA3 (0.031), CDK2 (0.03), PSMD2 (0.021), RFWD2 (0.019), PSMB7 (-0.025), PSMC6 (-0.032), PSMB6 (-0.033), PSMC3 (-0.038), PSMA4 (-0.04), PSMD9 (-0.042), PSMA8 (-0.046), PSMC2 (-0.049), PS…
REACTOME_CDK_MEDIATED_PHOSPHORYLATION_AND_REMOVAL_OF_CDC6	0.000274102	0.00694948	45	PSMD10 (0.278), PSMB8 (0.236), PSMA6 (0.224), PSMD4 (0.214), PSME4 (0.192), PSMD12 (0.177), PSMD6 (0.151), PSMD14 (0.102), PSMB1 (0.087), PSMD1 (0.057), PSMB2 (0.043), PSMC5 (0.034), PSMA3 (0.031), CDK2 (0.03), PSMD2 (0.021), PSMB7 (-0.025), PSMC6 (-0.032), PSMB6 (-0.033), PSMC3 (-0.038), PSMA4 (-0.04), PSMD9 (-0.042), PSMA8 (-0.046), PSMC2 (-0.049), CDC6 (-0.063), PSMF1 (-0.077), PSMB5 (-0.078),…
REACTOME_ORC1_REMOVAL_FROM_CHROMATIN	0.000290999	0.00733734	64	ORC3 (0.349), MCM3 (0.34), PSMD10 (0.278), PSMB8 (0.236), CDKN1A (0.234), PSMA6 (0.224), PSMD4 (0.214), PSME4 (0.192), PSMD12 (0.177), PSMD6 (0.151), RB1 (0.134), PSMD14 (0.102), CCNA2 (0.102), CCNA1 (0.091), PSMB1 (0.087), ORC2 (0.057), PSMD1 (0.057), ORC4 (0.054), PSMB2 (0.043), PSMC5 (0.034), PSMA3 (0.031), CDK2 (0.03), PSMD2 (0.021), MCM6 (-0.002), MCM5 (-0.006), MCM2 (-0.024), PSMB7 (-0.025)…
KEGG_AMINOACYL_TRNA_BIOSYNTHESIS	0.000323577	0.00804525	41	LARS (0.394), RARS2 (0.293), IARS2 (0.197), SEPSECS (0.184), RARS (0.161), PSTK (0.058), VARS (0.057), HARS2 (0.051), DARS (0.041), FARSB (0.028), MTFMT (0.022), HARS (0.011), TARSL2 (0.009), TARS (-0.004), DARS2 (-0.004), PARS2 (-0.034), CARS (-0.042), QARS (-0.072), WARS (-0.084), MARS (-0.089), NARS (-0.098), WARS2 (-0.099), EARS2 (-0.126), TARS2 (-0.127), LARS2 (-0.174), EPRS (-0.184), GARS (…
KEGG_RETINOL_METABOLISM	0.000328155	0.00806943	55	CYP3A5 (0.875), RDH5 (0.182), CYP26B1 (0.162), CYP1A1 (0.146), DHRS3 (0.141), RETSAT (0.132), LRAT (0.13), CYP3A7 (0.127), CYP2C18 (0.096), RDH8 (0.095), DGAT1 (0.074), AWAT2 (0.069), RPE65 (0.056), CYP2C8 (0.053), ADH1B (0.05), CYP1A2 (0.045), CYP3A43 (0.045), ADH6 (0.042), UGT2A3 (0.02), CYP2C19 (0.019), ADH4 (0.014), RDH10 (0.008), RDH12 (0.001), ALDH1A2 (-0.012), CYP2B6 (-0.017), PNPLA4 (-0.0…
REACTOME_PROCESSING_OF_CAPPED_INTRON_CONTAINING_PRE_MRNA	0.000337416	0.00812555	134	POLR2A (0.699), PRPF8 (0.422), TPR (0.395), GTF2F1 (0.348), RBMX (0.346), CD2BP2 (0.303), NUP155 (0.302), HNRNPUL1 (0.298), HNRNPL (0.289), PTBP1 (0.283), NUP188 (0.283), GTF2F2 (0.266), HNRNPA0 (0.251), CPSF3 (0.237), NCBP1 (0.236), SF3B2 (0.201), SF3B1 (0.182), NUP210 (0.17), HNRNPK (0.164), RANBP2 (0.157), NUP205 (0.156), PCF11 (0.154), NUP214 (0.147), CCAR1 (0.143), NUP37 (0.135), NUP88 (0.13…
REACTOME_MITOTIC_M_M_G1_PHASES	0.000338196	0.00812555	164	CLIP1 (0.461), KIF2A (0.427), PPP2CB (0.423), PPP2R5E (0.412), CLASP1 (0.395), NDEL1 (0.392), MAPRE1 (0.382), ORC3 (0.349), MCM3 (0.34), PPP2CA (0.328), XPO1 (0.322), KNL1 (0.322), KNTC1 (0.317), POLE2 (0.315), STAG1 (0.294), PSMD10 (0.278), CKAP5 (0.273), PPP2R1A (0.261), SMC3 (0.248), RCC2 (0.247), SGO1 (0.241), BUB1 (0.241), PSMB8 (0.236), PRIM2 (0.234), PSMA6 (0.224), FBXO5 (0.222), PSMD4 (0.…
REACTOME_SCF_BETA_TRCP_MEDIATED_DEGRADATION_OF_EMI1	0.000435167	0.00988604	48	PSMD10 (0.278), PSMB8 (0.236), PSMA6 (0.224), FBXO5 (0.222), PSMD4 (0.214), PSME4 (0.192), PSMD12 (0.177), PSMD6 (0.151), PSMD14 (0.102), PSMB1 (0.087), CUL1 (0.084), PSMD1 (0.057), PSMB2 (0.043), PSMC5 (0.034), PSMA3 (0.031), PSMD2 (0.021), BTRC (0.004), PSMB7 (-0.025), PSMC6 (-0.032), PSMB6 (-0.033), PSMC3 (-0.038), PSMA4 (-0.04), PSMD9 (-0.042), PSMA8 (-0.046), CDC20 (-0.049), PSMC2 (-0.049), …
KEGG_SELENOAMINO_ACID_METABOLISM	0.000445108	0.0100621	26	CTH (0.727), LCMT2 (0.461), LCMT1 (0.321), PAPSS1 (0.275), METTL6 (0.053), GGT5 (0.03), HEMK1 (0.025), MAT1A (-0.031), GGT1 (-0.057), CBS (-0.075), AHCYL1 (-0.078), MARS (-0.089), GGT7 (-0.092), MAT2B (-0.101), MAT2A (-0.111), METTL2B (-0.172), BUD23 (-0.217), AHCYL2 (-0.234), SCLY (-0.361), SEPHS1 (-0.404), AHCY (-0.459), MARS2 (-0.479), SEPHS2 (-0.479), GGT6 (-0.485), TRMT11 (-0.486), PAPSS2 (-…
REACTOME_ACYL_CHAIN_REMODELLING_OF_PE	0.000463382	0.010373	21	PLA2G16 (0.358), PLBD1 (0.33), MBOAT2 (0.235), PLA2G4F (0.145), PLA2G4D (0.117), PLA2G12A (0.061), PLA2G1B (0.038), PLA2G4C (-0.007), PLA2G5 (-0.01), PLA2G2E (-0.035), PLA2G6 (-0.053), PLA2G2F (-0.103), PLA2G2D (-0.13), PNPLA8 (-0.143), LPCAT4 (-0.144), LPCAT3 (-0.353), MBOAT1 (-0.389), PLA2G4A (-0.438), PLA2G10 (-0.495), PLA2G3 (-1.395), PLA2G2A (-1.925),
REACTOME_MRNA_SPLICING	0.000504444	0.0111831	105	POLR2A (0.699), PRPF8 (0.422), GTF2F1 (0.348), RBMX (0.346), CD2BP2 (0.303), HNRNPUL1 (0.298), HNRNPL (0.289), PTBP1 (0.283), GTF2F2 (0.266), HNRNPA0 (0.251), CPSF3 (0.237), NCBP1 (0.236), SF3B2 (0.201), SF3B1 (0.182), HNRNPK (0.164), PCF11 (0.154), CCAR1 (0.143), SRSF2 (0.122), SF3A1 (0.12), LSM2 (0.116), CPSF1 (0.113), PRPF6 (0.109), HNRNPH1 (0.105), SRRM1 (0.103), SNRPB2 (0.098), SRSF7 (0.097)…
REACTOME_REGULATION_OF_APOPTOSIS	0.00051888	0.011393	55	PAK2 (0.551), PSMD10 (0.278), CASP9 (0.253), PSMB8 (0.236), PSMA6 (0.224), PSMD4 (0.214), PSME4 (0.192), PSMD12 (0.177), PSMD6 (0.151), ARHGAP10 (0.105), PSMD14 (0.102), PSMB1 (0.087), APPL1 (0.073), PSMD1 (0.057), PSMB2 (0.043), PSMC5 (0.034), PSMA3 (0.031), UNC5A (0.031), PSMD2 (0.021), PSMB7 (-0.025), PSMC6 (-0.032), PSMB6 (-0.033), PSMC3 (-0.038), PSMA4 (-0.04), PSMD9 (-0.042), PSMA8 (-0.046)…
KEGG_BUTANOATE_METABOLISM	0.000636741	0.0132818	34	GAD1 (2.358), ALDH7A1 (0.841), ALDH3A2 (0.441), EHHADH (0.24), ALDH5A1 (0.127), OXCT2 (0.126), ABAT (0.098), ACADS (0.089), HMGCL (0.055), ACSM5 (0.05), ACAT1 (0.047), GAD2 (0.026), BDH2 (0.017), ACSM4 (0.012), ACSM2A (-0.023), L2HGDH (-0.037), PDHA2 (-0.04), PDHB (-0.059), ALDH9A1 (-0.093), ACSM1 (-0.105), AACS (-0.138), OXCT1 (-0.157), ACAT2 (-0.193), HADHA (-0.197), ECHS1 (-0.333), PDHA1 (-0.3…
REACTOME_RNA_POL_III_TRANSCRIPTION_INITIATION_FROM_TYPE_2_PROMOTER	0.000708512	0.014515	23	POLR3GL (0.511), POLR3H (0.124), POLR2K (0.09), POLR3A (0.053), GTF3C3 (0.04), POLR3C (0.007), BRF1 (0.002), GTF3C5 (-0.001), LZTS1 (-0.007), POLR1D (-0.1), POLR3D (-0.114), TBP (-0.117), POLR3F (-0.153), GTF3C2 (-0.199), GTF3C4 (-0.205), POLR3K (-0.206), POLR2F (-0.23), POLR3E (-0.305), POLR3B (-0.315), POLR2L (-0.444), POLR2H (-0.478), POLR1C (-0.497), POLR2E (-0.625),
KEGG_VALINE_LEUCINE_AND_ISOLEUCINE_DEGRADATION	0.000799645	0.0158856	43	ACAA2 (0.939), PCCA (0.875), ALDH7A1 (0.841), BCAT1 (0.731), ALDH3A2 (0.441), EHHADH (0.24), HADHB (0.235), ACAA1 (0.161), OXCT2 (0.126), ACADM (0.112), ABAT (0.098), ACADS (0.089), HMGCL (0.055), HIBADH (0.048), ACAT1 (0.047), PCCB (0.045), ALDH6A1 (0.038), MUT (0.024), MCCC2 (-0.019), AOX1 (-0.021), ALDH9A1 (-0.093), ACADSB (-0.134), DBT (-0.138), DLD (-0.155), OXCT1 (-0.157), MCCC1 (-0.158), A…
KEGG_ARGININE_AND_PROLINE_METABOLISM	0.00082813	0.0162405	51	AOC1 (2.636), P4HA2 (1.069), ALDH7A1 (0.841), CKM (0.659), CPS1 (0.595), ALDH3A2 (0.441), SAT1 (0.415), SMS (0.405), MAOB (0.378), ALDH4A1 (0.092), PRODH2 (0.088), ARG2 (0.069), GATM (0.06), P4HA1 (0.049), NOS1 (0.036), AZIN2 (0.03), GLUD2 (0.007), GLUL (0.002), P4HA3 (-0.002), ARG1 (-0.037), NOS2 (-0.062), LAP3 (-0.08), ALDH9A1 (-0.093), CKMT2 (-0.107), GAMT (-0.122), GLUD1 (-0.127), PRODH (-0.1…
REACTOME_SYNTHESIS_OF_BILE_ACIDS_AND_BILE_SALTS_VIA_7ALPHA_HYDROXYCHOLESTEROL	0.000872017	0.0168053	15	AKR1C4 (0.064), CYP7A1 (0.025), ABCB11 (0.017), CYP27A1 (0.011), CYP8B1 (-0.006), AKR1D1 (-0.017), ACOT8 (-0.107), SCP2 (-0.123), ACOX2 (-0.22), HSD3B7 (-0.323), HSD17B4 (-0.324), BAAT (-0.327), SLC27A2 (-0.347), SLC27A5 (-0.39), AMACR (-0.402),
REACTOME_BRANCHED_CHAIN_AMINO_ACID_CATABOLISM	0.000906813	0.0171957	17	BCAT1 (0.731), HIBADH (0.048), ACAT1 (0.047), ALDH6A1 (0.038), MCCC2 (-0.019), ACADSB (-0.134), DBT (-0.138), DLD (-0.155), MCCC1 (-0.158), AUH (-0.264), ACAD8 (-0.274), HSD17B10 (-0.328), IVD (-0.436), BCKDHB (-0.449), BCAT2 (-0.454), HIBCH (-0.473), BCKDHA (-0.55),
REACTOME_ACYL_CHAIN_REMODELLING_OF_PS	0.000919048	0.0172823	15	PLA2G16 (0.358), PLA2G4F (0.145), PLA2G4D (0.117), PLA2G12A (0.061), PLA2G1B (0.038), PLA2G5 (-0.01), PLA2G2E (-0.035), PLA2G2F (-0.103), PLA2G2D (-0.13), LPCAT4 (-0.144), LPCAT3 (-0.353), MBOAT1 (-0.389), PLA2G4A (-0.438), PLA2G10 (-0.495), PLA2G2A (-1.925),
REACTOME_REGULATION_OF_BETA_CELL_DEVELOPMENT	0.000922674	0.0172823	29	FOXO1 (0.66), PAX6 (0.135), AKT3 (0.117), AKT1 (0.082), MAFA (0.081), NR5A2 (0.078), AKT2 (0.072), ONECUT3 (0.03), GCK (0.018), FGF10 (0.006), NEUROD1 (0), PDX1 (-0.026), SLC2A2 (-0.057), INSM1 (-0.088), HNF1B (-0.106), PTF1A (-0.107), NKX2-2 (-0.111), NKX6-1 (-0.122), ONECUT1 (-0.128), IAPP (-0.149), NEUROG3 (-0.159), HNF4A (-0.167), PKLR (-0.184), HNF1A (-0.259), RBPJ (-0.26), HES1 (-0.421), HN…
KEGG_GLUTATHIONE_METABOLISM	0.000937185	0.0174827	49	GSS (0.438), SMS (0.405), MGST3 (0.391), GCLC (0.215), GCLM (0.214), RRM1 (0.183), G6PD (0.163), RRM2B (0.157), GPX4 (0.113), IDH2 (0.082), GSTM3 (0.05), TXNDC12 (0.049), GPX3 (0.044), GSTP1 (0.04), GPX7 (0.036), GGT5 (0.03), GSTA2 (0.007), GSTT1 (-0.003), GSTM5 (-0.01), GSR (-0.027), GSTA3 (-0.035), PGD (-0.036), ANPEP (-0.049), GSTK1 (-0.051), GGT1 (-0.057), RRM2 (-0.057), GPX5 (-0.064), GSTM2 …
KEGG_PROTEASOME	0.000974269	0.0180279	43	PSMB8 (0.236), PSMA6 (0.224), PSMD4 (0.214), PSME4 (0.192), PSMD12 (0.177), PSMD6 (0.151), PSMD14 (0.102), PSMB1 (0.087), PSMD1 (0.057), PSMB2 (0.043), PSMC5 (0.034), PSMA3 (0.031), IFNG (0.029), PSMB11 (0.024), PSMD2 (0.021), POMP (0.017), PSMB7 (-0.025), PSMC6 (-0.032), PSMB6 (-0.033), SEM1 (-0.033), PSMC3 (-0.038), PSMA4 (-0.04), PSMA8 (-0.046), PSMC2 (-0.049), PSMF1 (-0.077), PSMB5 (-0.078), …
REACTOME_FATTY_ACID_TRIACYLGLYCEROL_AND_KETONE_BODY_METABOLISM	0.000989856	0.0180561	167	PCCA (0.875), TNFRSF21 (0.842), RORA (0.782), ACSL5 (0.72), CDK19 (0.665), LPIN2 (0.62), NCOA3 (0.609), NCOR2 (0.571), HELZ2 (0.571), MED10 (0.554), YAP1 (0.543), FHL2 (0.454), GLIPR1 (0.438), NCOA1 (0.424), ARNTL (0.395), NCOA6 (0.368), TXNRD1 (0.353), DECR1 (0.35), ACADVL (0.269), MED12 (0.267), HADHB (0.235), ALAS1 (0.227), TECR (0.215), MED1 (0.213), SLC27A1 (0.211), CTGF (0.206), PRKAA2 (0.2…
REACTOME_GLYCOLYSIS	0.000991158	0.0180561	27	PKM (1.198), PPP2CB (0.423), ENO2 (0.339), PPP2CA (0.328), PPP2R1A (0.261), PPP2R1B (0.208), PPP2R5D (0.114), PFKFB1 (0.028), PGAM2 (0.014), PFKFB2 (-0.004), ENO3 (-0.056), GAPDHS (-0.064), PFKP (-0.11), ALDOB (-0.129), ENO1 (-0.152), PKLR (-0.184), GAPDH (-0.211), ALDOA (-0.251), PGK1 (-0.275), PFKL (-0.334), GPI (-0.349), PFKFB3 (-0.351), TPI1 (-0.578), PGAM1 (-0.626), PFKFB4 (-0.87), PFKM (-1.…
KEGG_STARCH_AND_SUCROSE_METABOLISM	0.000991534	0.0180561	42	PYGL (1.143), GBE1 (0.981), AGL (0.502), UGP2 (0.391), GUSB (0.232), PGM2L1 (0.148), PGM2 (0.116), HK1 (0.105), GANC (0.083), HK3 (0.074), UXS1 (0.072), AMY2A (0.065), GBA3 (0.043), MGAM (0.028), PYGM (0.027), GYS1 (0.022), UGT2A3 (0.02), GCK (0.018), ENPP3 (0.008), AMY2B (-0.011), G6PC2 (-0.015), UGT2B28 (-0.021), GAA (-0.028), TREH (-0.051), G6PC (-0.055), ENPP1 (-0.061), UGT2B4 (-0.062), SI (-…
REACTOME_CHEMOKINE_RECEPTORS_BIND_CHEMOKINES	0.00111935	0.0198328	53	CXCR3 (0.351), CXCR1 (0.108), CCL28 (0.106), CXCR4 (0.093), CCL27 (0.092), CCL25 (0.048), CCR9 (0.047), CXCR2 (0.047), CCL5 (0.032), PPBP (0.029), CCL21 (0.021), XCL1 (0.02), CCR7 (0.019), CXCL5 (0.009), CXCR5 (0.002), ACKR3 (0.001), CCL3L3 (0), CX3CL1 (-0.005), CXCL13 (-0.011), CXCL11 (-0.011), CCL19 (-0.013), PF4 (-0.018), CXCL10 (-0.02), CCR3 (-0.03), CCR2 (-0.033), CCL2 (-0.034), CXCR6 (-0.03…
REACTOME_GLUCOSE_METABOLISM	0.0012034	0.0211585	64	PKM (1.198), PYGL (1.143), GBE1 (0.981), AGL (0.502), PPP2CB (0.423), UGP2 (0.391), ENO2 (0.339), PPP2CA (0.328), PPP2R1A (0.261), PHKA1 (0.26), GYG1 (0.245), PPP2R1B (0.208), CALM1 (0.176), CALM3 (0.15), PGM2 (0.116), PPP2R5D (0.114), CALM2 (0.094), MDH1 (0.086), PC (0.079), PRKACG (0.071), PHKG1 (0.069), PRKACB (0.069), SLC25A13 (0.042), FBP2 (0.039), PFKFB1 (0.028), PYGM (0.027), GYS1 (0.022),…
REACTOME_G2_M_CHECKPOINTS	0.00124392	0.0216226	41	ORC3 (0.349), MCM3 (0.34), RAD17 (0.267), RPA1 (0.119), RPA3 (0.116), RFC2 (0.107), RFC5 (0.103), ATM (0.083), ORC2 (0.057), ORC4 (0.054), CDK2 (0.03), CHEK1 (0.022), CDK1 (0.019), ATR (0.015), RPA2 (0.002), HUS1 (0.001), MCM6 (-0.002), WEE1 (-0.003), MCM5 (-0.006), MCM2 (-0.024), MCM10 (-0.038), MCM8 (-0.056), CDC6 (-0.063), CCNB2 (-0.063), CCNB1 (-0.088), ORC6 (-0.164), CDC45 (-0.185), CDC25C (…
REACTOME_RNA_POL_III_TRANSCRIPTION_INITIATION_FROM_TYPE_3_PROMOTER	0.00126412	0.021839	26	POLR3GL (0.511), POU2F1 (0.385), POLR3H (0.124), POLR2K (0.09), POLR3A (0.053), POLR3C (0.007), LZTS1 (-0.007), SNAPC5 (-0.013), ZNF143 (-0.034), SNAPC3 (-0.046), SNAPC2 (-0.054), POLR1D (-0.1), SNAPC1 (-0.107), POLR3D (-0.114), TBP (-0.117), BRF2 (-0.129), POLR3F (-0.153), POLR3K (-0.206), POLR2F (-0.23), POLR3E (-0.305), POLR3B (-0.315), SNAPC4 (-0.378), POLR2L (-0.444), POLR2H (-0.478), POLR1C…
REACTOME_SYNTHESIS_OF_SUBSTRATES_IN_N_GLYCAN_BIOSYTHESIS	0.00126589	0.021839	14	DOLK (0.212), PGM3 (0.089), DOLPP1 (-0.033), DPM1 (-0.053), GFPT2 (-0.055), GNPNAT1 (-0.135), DPM2 (-0.206), PMM1 (-0.208), MPI (-0.228), ALG5 (-0.231), GMPPA (-0.259), DPM3 (-0.409), PMM2 (-0.413), GMPPB (-0.436),
KEGG_PROXIMAL_TUBULE_BICARBONATE_RECLAMATION	0.00135205	0.0231514	22	ATP1A1 (0.77), ATP1A3 (0.094), MDH1 (0.086), ATP1B4 (0.073), ATP1B2 (0.064), SLC38A3 (0.058), AQP1 (0.043), GLUD2 (0.007), ATP1A2 (-0.011), ATP1A4 (-0.018), SLC9A3 (-0.035), SLC4A4 (-0.04), CA4 (-0.077), GLUD1 (-0.127), FXYD2 (-0.132), SLC25A10 (-0.279), PCK1 (-0.396), CA2 (-0.468), GLS2 (-0.507), PCK2 (-0.646), ATP1B3 (-0.94), ATP1B1 (-1.046),
REACTOME_CLEAVAGE_OF_GROWING_TRANSCRIPT_IN_THE_TERMINATION_REGION_	0.00142965	0.0240318	42	ZNF473 (0.248), CPSF3 (0.237), NCBP1 (0.236), PCF11 (0.154), SRSF2 (0.122), CPSF1 (0.113), SRRM1 (0.103), SRSF7 (0.097), SRSF4 (0.089), SRSF3 (0.089), SRSF5 (0.072), NCBP2 (0.066), SRSF11 (0.053), SRSF9 (0.052), MAGOH (0.051), CPSF2 (0.046), RBM8A (0.042), NFX1 (0.04), SNRPE (0.018), SRSF1 (-0.005), CSTF1 (-0.023), LSM11 (-0.023), CPSF7 (-0.028), CDC40 (-0.054), DHX38 (-0.058), SNRPB (-0.154), RN…
REACTOME_RNA_POL_III_CHAIN_ELONGATION	0.00145233	0.0242354	17	POLR3GL (0.511), POLR3H (0.124), POLR2K (0.09), POLR3A (0.053), POLR3C (0.007), LZTS1 (-0.007), POLR1D (-0.1), POLR3D (-0.114), POLR3F (-0.153), POLR3K (-0.206), POLR2F (-0.23), POLR3E (-0.305), POLR3B (-0.315), POLR2L (-0.444), POLR2H (-0.478), POLR1C (-0.497), POLR2E (-0.625),
REACTOME_ETHANOL_OXIDATION	0.00157394	0.0258882	10	ADH1B (0.05), ADH6 (0.042), ADH4 (0.014), ADH7 (-0.056), ADH1C (-0.08), ACSS2 (-0.1), ADH1A (-0.155), ALDH1A1 (-0.389), ALDH2 (-0.536), ACSS1 (-1.062),
KEGG_OLFACTORY_TRANSDUCTION	0.00166688	0.0271252	375	CALML3 (0.776), CAMK2D (0.761), GNAL (0.376), OR5T1 (0.235), OR52A5 (0.184), CALM1 (0.176), OR13C8 (0.169), OR2S2 (0.152), CAMK2G (0.152), CALM3 (0.15), CAMK2A (0.145), OR6T1 (0.136), OR9K2 (0.126), OR2AK2 (0.119), OR51G1 (0.117), OR4Q3 (0.112), OR4K13 (0.112), OR8J3 (0.107), OR4K15 (0.107), OR51B5 (0.1), OR4C6 (0.1), OR10X1 (0.099), OR10AD1 (0.098), OR2F2 (0.098), OR51B6 (0.096), OR1S2 (0.094), …
REACTOME_SYNTHESIS_OF_PA	0.00169526	0.0274896	27	PLD1 (0.15), LPCAT1 (0.148), PLA2G4D (0.117), GPAM (0.098), AGPAT3 (0.095), AGPAT4 (0.08), PLA2G12A (0.061), AGPAT2 (0.053), GPD1 (0.046), PLA2G1B (0.038), PLD2 (0.037), GPAT2 (0.027), GPAT4 (0.01), PLA2G5 (-0.01), AGPAT1 (-0.011), PLA2G2E (-0.035), GNPAT (-0.049), PLA2G2F (-0.103), LCLAT1 (-0.127), PLA2G2D (-0.13), LPCAT4 (-0.144), AGPAT5 (-0.267), PLA2G4A (-0.438), GPD1L (-0.477), GPAT3 (-0.487…
REACTOME_ACYL_CHAIN_REMODELLING_OF_PC	0.00176018	0.0283419	22	PLA2G16 (0.358), PLBD1 (0.33), MBOAT2 (0.235), LPCAT1 (0.148), PLA2G4F (0.145), PLA2G4D (0.117), PLA2G12A (0.061), PLA2G1B (0.038), PLA2G4C (-0.007), PLA2G5 (-0.01), LPCAT2 (-0.011), PLA2G2E (-0.035), PLA2G6 (-0.053), PLA2G2F (-0.103), PLA2G2D (-0.13), PNPLA8 (-0.143), LPCAT4 (-0.144), LPCAT3 (-0.353), PLA2G4A (-0.438), PLA2G10 (-0.495), PLA2G3 (-1.395), PLA2G2A (-1.925),
REACTOME_APC_CDC20_MEDIATED_DEGRADATION_OF_NEK2A	0.00183822	0.0293923	20	UBE2E1 (0.49), CDC16 (0.266), CDC27 (0.141), ANAPC11 (0.041), ANAPC2 (0.026), CDC20 (-0.049), ANAPC10 (-0.069), ANAPC4 (-0.074), ANAPC7 (-0.103), CDC23 (-0.12), UBE2C (-0.13), UBE2D1 (-0.166), CDC26 (-0.196), NEK2 (-0.241), RPS27A (-0.258), MAD2L1 (-0.262), ANAPC5 (-0.294), ANAPC1 (-0.387), BUB3 (-0.662), UBA52 (-0.722),
REACTOME_DESTABILIZATION_OF_MRNA_BY_AUF1_HNRNP_D0	0.00201092	0.0318211	49	HSPB1 (0.381), PSMD10 (0.278), HSPA8 (0.272), HSPA1B (0.269), PSMB8 (0.236), PSMA6 (0.224), PSMD4 (0.214), PSME4 (0.192), PSMD12 (0.177), PSMD6 (0.151), PSMD14 (0.102), PSMB1 (0.087), HNRNPD (0.075), PSMD1 (0.057), PSMB2 (0.043), PSMC5 (0.034), PSMA3 (0.031), PSMD2 (0.021), PSMB7 (-0.025), PSMC6 (-0.032), PSMB6 (-0.033), PSMC3 (-0.038), PSMA4 (-0.04), PSMD9 (-0.042), PSMA8 (-0.046), PSMC2 (-0.049…
REACTOME_MRNA_DECAY_BY_3_TO_5_EXORIBONUCLEASE	0.00205108	0.0323451	11	EXOSC9 (0.236), EXOSC1 (0.066), EXOSC8 (-0.014), EXOSC6 (-0.056), EXOSC3 (-0.106), DCPS (-0.148), EXOSC7 (-0.192), DIS3 (-0.252), EXOSC5 (-0.504), EXOSC4 (-0.541), EXOSC2 (-0.583),
REACTOME_METABOLISM_OF_NON_CODING_RNA	0.00214734	0.0336318	48	TPR (0.395), NUP155 (0.302), NUP188 (0.283), NCBP1 (0.236), NUP210 (0.17), RANBP2 (0.157), NUP205 (0.156), NUP214 (0.147), NUP37 (0.135), NUP88 (0.133), SMN1 (0.102), NUP153 (0.092), NUP133 (0.068), NCBP2 (0.066), DDX20 (0.05), NUP93 (0.045), SNRPE (0.018), SMN2 (0.014), TGS1 (-0.026), NUP35 (-0.039), NUP62 (-0.049), POM121 (-0.056), GEMIN2 (-0.06), NUP50 (-0.083), SNUPN (-0.106), SNRPD2 (-0.108)…
REACTOME_CROSS_PRESENTATION_OF_SOLUBLE_EXOGENOUS_ANTIGENS_ENDOSOMES	0.00216256	0.0337043	46	PSMD10 (0.278), PSMB8 (0.236), PSMA6 (0.224), PSMD4 (0.214), PSME4 (0.192), PSMD12 (0.177), PSMD6 (0.151), PSMD14 (0.102), PSMB1 (0.087), MRC2 (0.067), PSMD1 (0.057), PSMB2 (0.043), PSMC5 (0.034), PSMA3 (0.031), PSMD2 (0.021), FCGR1A (0.009), CD207 (0.005), PSMB7 (-0.025), PSMC6 (-0.032), PSMB6 (-0.033), PSMC3 (-0.038), FCGR1B (-0.04), PSMA4 (-0.04), PSMD9 (-0.042), PSMA8 (-0.046), PSMC2 (-0.049)…
REACTOME_NUCLEAR_RECEPTOR_TRANSCRIPTION_PATHWAY	0.00216665	0.0337043	47	RORA (0.782), NR1H2 (0.406), PPARD (0.244), NRBP1 (0.244), MED1 (0.213), NR1D2 (0.153), RARA (0.128), PGR (0.083), NR5A2 (0.078), RARG (0.076), NR1I3 (0.052), NR6A1 (0.049), AR (0.042), NR4A1 (0.029), ESRRB (0.024), NR0B1 (0.021), PPARA (0.008), NR2F1 (-0.005), NR4A3 (-0.016), NR2E1 (-0.018), NRBF2 (-0.026), ESR1 (-0.028), NR1D1 (-0.031), NR5A1 (-0.039), NR3C1 (-0.049), ESR2 (-0.05), RORB (-0.062…
REACTOME_PROCESSING_OF_CAPPED_INTRONLESS_PRE_MRNA	0.00227095	0.0349711	22	ZNF473 (0.248), CPSF3 (0.237), NCBP1 (0.236), PCF11 (0.154), CPSF1 (0.113), NCBP2 (0.066), CPSF2 (0.046), SNRPE (0.018), CSTF1 (-0.023), LSM11 (-0.023), CPSF7 (-0.028), SNRPB (-0.154), SNRPF (-0.184), PAPOLA (-0.196), SLBP (-0.201), SNRPD3 (-0.325), SNRPG (-0.349), CLP1 (-0.385), CSTF3 (-0.393), NUDT21 (-0.43), LSM10 (-0.434), CSTF2 (-0.736),
REACTOME_RNA_POL_III_TRANSCRIPTION	0.00229021	0.0351498	33	POLR3GL (0.511), POU2F1 (0.385), NFIB (0.34), POLR3H (0.124), POLR2K (0.09), POLR3A (0.053), GTF3C3 (0.04), POLR3C (0.007), BRF1 (0.002), SSB (0), GTF3C5 (-0.001), LZTS1 (-0.007), SNAPC5 (-0.013), ZNF143 (-0.034), SNAPC3 (-0.046), SNAPC2 (-0.054), POLR1D (-0.1), SNAPC1 (-0.107), POLR3D (-0.114), TBP (-0.117), BRF2 (-0.129), POLR3F (-0.153), GTF3C2 (-0.199), GTF3C4 (-0.205), POLR3K (-0.206), POLR2…
REACTOME_ASSOCIATION_OF_LICENSING_FACTORS_WITH_THE_PRE_REPLICATIVE_COMPLEX	0.00233551	0.0356925	13	ORC3 (0.349), E2F3 (0.151), ORC2 (0.057), ORC4 (0.054), E2F1 (0.004), CDC6 (-0.063), E2F2 (-0.216), RPS27A (-0.258), ORC1 (-0.317), ORC5 (-0.373), CDT1 (-0.454), GMNN (-0.595), UBA52 (-0.722),
KEGG_NITROGEN_METABOLISM	0.00247362	0.0372179	22	CTH (0.727), CA8 (0.61), CPS1 (0.595), HAL (0.079), CA13 (0.026), CA5B (0.015), GLUD2 (0.007), CA7 (0.003), GLUL (0.002), CA14 (-0.01), CA5A (-0.059), CA6 (-0.073), CA4 (-0.077), AMT (-0.087), CA1 (-0.11), CA3 (-0.114), GLUD1 (-0.127), CA2 (-0.468), GLS2 (-0.507), ASNS (-0.598), CA9 (-1.537), CA12 (-2.895),
REACTOME_BIOSYNTHESIS_OF_THE_N_GLYCAN_PRECURSOR_DOLICHOL_LIPID_LINKED_OLIGOSACCHARIDE_LLO_AND_TRANSFER_TO_A_NASCENT_PROTEIN	0.00262207	0.0390672	28	ALG9 (0.43), ALG10 (0.224), ALG13 (0.218), ALG10B (0.215), DOLK (0.212), ALG1 (0.191), PGM3 (0.089), ALG12 (0.078), ALG11 (0.046), ALG6 (0.017), DOLPP1 (-0.033), DPM1 (-0.053), GFPT2 (-0.055), ALG8 (-0.102), GNPNAT1 (-0.135), ALG14 (-0.19), RFT1 (-0.202), DPM2 (-0.206), PMM1 (-0.208), MPI (-0.228), ALG5 (-0.231), ALG2 (-0.259), GMPPA (-0.259), DPM3 (-0.409), PMM2 (-0.413), GMPPB (-0.436), ALG3 (-…
KEGG_RNA_POLYMERASE	0.00284344	0.0419568	27	POLR2A (0.699), POLR3GL (0.511), POLR3H (0.124), POLR2K (0.09), POLR3A (0.053), POLR2B (0.052), POLR2C (0.036), POLR3C (0.007), POLR2G (-0.02), POLR2I (-0.033), POLR1A (-0.069), ZNRD1 (-0.092), POLR1D (-0.1), POLR3D (-0.114), POLR3F (-0.153), POLR1E (-0.193), POLR2J2 (-0.194), POLR3K (-0.206), POLR3G (-0.229), POLR2F (-0.23), POLR2J (-0.268), POLR2D (-0.273), POLR3B (-0.315), POLR2L (-0.444), POL…
REACTOME_MRNA_PROCESSING	0.00295256	0.0432885	153	POLR2A (0.699), PRPF8 (0.422), TPR (0.395), GTF2F1 (0.348), RBMX (0.346), ERCC3 (0.345), CD2BP2 (0.303), NUP155 (0.302), HNRNPUL1 (0.298), HNRNPL (0.289), PTBP1 (0.283), NUP188 (0.283), APOBEC1 (0.277), GTF2F2 (0.266), RNGTT (0.251), HNRNPA0 (0.251), ZNF473 (0.248), ADARB1 (0.246), CPSF3 (0.237), NCBP1 (0.236), MNAT1 (0.223), CCNH (0.221), ADAR (0.205), SF3B2 (0.201), GTF2H4 (0.191), SF3B1 (0.182…
KEGG_ABC_TRANSPORTERS	0.002968	0.0433763	44	ABCC3 (0.971), ABCC2 (0.5), TAP1 (0.396), ABCD1 (0.379), ABCC10 (0.312), ABCB6 (0.233), ABCG1 (0.145), ABCA9 (0.108), ABCA1 (0.091), ABCD3 (0.051), ABCG8 (0.048), ABCD2 (0.04), ABCC1 (0.028), ABCG2 (0.019), ABCB11 (0.017), ABCG5 (0.007), ABCA12 (-0.003), TAP2 (-0.008), ABCB5 (-0.014), ABCA13 (-0.015), ABCA8 (-0.017), ABCA6 (-0.038), ABCD4 (-0.052), ABCC11 (-0.056), ABCA10 (-0.066), ABCC9 (-0.066)…
REACTOME_ACTIVATION_OF_ATR_IN_RESPONSE_TO_REPLICATION_STRESS	0.00314541	0.0455932	35	ORC3 (0.349), MCM3 (0.34), RAD17 (0.267), RPA1 (0.119), RPA3 (0.116), RFC2 (0.107), RFC5 (0.103), ORC2 (0.057), ORC4 (0.054), CDK2 (0.03), CHEK1 (0.022), ATR (0.015), RPA2 (0.002), HUS1 (0.001), MCM6 (-0.002), MCM5 (-0.006), MCM2 (-0.024), MCM10 (-0.038), MCM8 (-0.056), CDC6 (-0.063), ORC6 (-0.164), CDC45 (-0.185), CDC25C (-0.195), RFC4 (-0.198), CDC25A (-0.217), MCM4 (-0.263), RAD1 (-0.264), MCM…
